# Supplementary material for: Semaglutide ameliorates cardiac remodeling in male mice by optimizing energy substrate utilization through the Creb5/NR4a1 axis
Source: Nat Commun. 2024 Jun 4;15:4757. doi: 10.1038/s41467-024-48970-2 (PMC11150406; doi:10.1038/s41467-024-48970-2)
Supplement: Supplementary file 4 — Dataset1 [file 41467_2024_48970_MOESM4_ESM.xlsx]

## Sheet: Data 1
name/原始数据			11	12	13	14	15	16	21	22	23	24	25	26	31	32	33	34	35	36	51	52	53	54	55	56	qc1	qc2	qc3	qc4	qc5	qc6	qc7	qc8	qc9
label	mz	rt	TAC8W+Sema-1	TAC8W+Sema-2	TAC8W+Sema-3	TAC8W+Sema-4	TAC8W+Sema-5	TAC8W+Sema-6	Sema-1	Sema-2	Sema-3	Sema-4	Sema-5	Sema-6	TAC8W-1	TAC8W-2	TAC8W-3	TAC8W-4	TAC8W-5	TAC8W-6	Sham-1	Sham-2	Sham-3	Sham-4	Sham-5	Sham-6	QC-1	QC-2	QC-3	QC-4	QC-5	QC-6	QC-7	QC-8	QC-9
5-Methoxyindole-3-acetic acid	158.117	90.0485	2384.62	2566	976.693	1353.46	1314.58	2188.75	722.902	1147.02	2769.71	935.625	991.435	1704.5	1980.56	3325.64	1396.97	1264.37	1516.05	2762.3	1207.69	2932.91	2364.65	2202.11	2503.93	1809.34	2623.97	1736.69	1937.99	1895.81	1971.26	1960.89	2025.2	2073.43	19716
(-)-Epicatechin	248.167	428.529	17026.6	20849	19107.1	7412.73	20632.1	18647.2	5043.56	10755.2	18839.6	8099.71	13330.2	11222.6	17265.7	20366.9	17022.4	17195.7	18247.9	18900.3	16338.7	21190.4	25024.8	16376.9	12483.9	20068.8	15268.2	15617.7	16837.8	16415.4	17717	31567.8	33997.3	33176.1	45554.3
(-)-Gallocatechin	269.226	625.198	942.723	2854.83	2930.11	1441.96	2716.65	1440.07	465.155	471.04	3550.31	462.566	1560.52	1242.15	2130.38	3297.09	2367.91	3141.08	3748.79	3156.88	428.381	789.866	637.042	413.027	307.131	565.862	1624.1	1651.63	1601.05	1825.74	1886.19	1848.27	609.673	2118.4	2803.87
(±)-Jasmonic acid	211.133	455.847	1002.63	794.38	1435.57	882.225	1110.26	1291.26	54647.5	838.114	798.023	31249	1077.69	28392.8	1244.15	978.785	1824.55	2215.4	1671.54	1570.41	2028.05	551.553	1737.59	2105.85	1789.42	2045.83	6352.25	6306.63	4773.64	5877.61	6287.25	6365.53	6146.2	6279.75	11677.6
(3,4-Dimethoxyphenyl) acetic acid	197.08	826.784	32.5869	2786.83	1227.05	542.68	1825.62	406.422	4383.87	83.7967	2638.39	2001.65	4473.16	4244.59	2801.5	849.893	4456.9	3337.59	4728.78	3269.47	4835.04	22.1074	5454.88	5864.63	3517.53	1150.32	2525.37	2927.49	3718.04	4209.51	5169.94	2438.49	3691.34	5333.76	92595.4
(R)-(+)-1,2-Dithiolane-3-pentanoic acid	159.091	281.743	1928.26	2139.46	1813.95	2727.31	2380.57	2291.6	615.133	1222.42	1255.07	976.356	1306.83	934.327	1132.65	1533.3	1367.1	1177.54	1216.26	1460.66	331.653	1659.53	740.898	1108.99	1328.87	507.789	1025.4	958.225	989.644	1252.22	1287.47	1533.29	1725.33	722.419	2200.49
(R)-(+)-Lactamide	90.0546	53.681	20532.1	20475.8	18128.3	19014.4	20448.4	18848.8	12234	15350.7	16852.9	13810	16121.3	13697.8	14424.5	18367.6	17493.6	15633.6	17879.9	17014.3	13974.2	23541.9	16532.4	18537.1	20992.6	15356.2	45554.3	18433.4	17473.8	19119.9	16920.3	18386.6	18246.9	18115.3	18716.1
1-((4-(O-tolylazo)-O-tolyl)azo)-2-naphtho	319.284	524.284	967.593	1659.21	1600.59	1844.26	1578.54	1541.1	1514.24	1292.41	1186.55	6545	2582.85	1144.09	1837.76	1281.76	1695.73	1516.92	1033.57	1847.4	1593.19	2144.84	2209.58	2363.3	940.077	1964.26	18159.6	1455.42	1590.76	650.494	2568.27	1188.02	2131.8	2204.44	38188
10-Hydroxydecanoic Acid	149.023	117.107	6453.04	4433.27	2553.09	5226.33	3737.3	4127.17	1869.2	3565.53	3096.6	2689.55	3646.4	2117.94	2718.69	4198.97	2595.3	1794.55	3625.19	3546.63	6978.91	16127.9	4529.1	10940.2	9875.23	5333.89	4499.32	4237.28	4154.25	4965.49	5402.16	5264.3	4273.75	4077.27	26852.6
11β-Prostaglandin F2α	306.264	474.978	7540.57	1827.52	9108.41	4039.73	5563.02	9619.03	599882	3825.36	2682.89	340730	5216.1	334295	2880.32	2602.79	7664.3	5375.84	5330.75	3061.18	29565.7	22226.1	14256.6	48589	15033.1	10567	63524.1	61958.7	62154	58460	61045	64071.8	54274.2	58039.7	6179.54
12-Hydroxydodecanoic Acid	169.985	48.034	10725.5	8185.38	4158	9868.52	5998.41	7357.27	3881.51	9109.73	4196.29	6064	6635.54	3887.84	3267.46	6050.94	2588.83	3295.28	4352.85	4514.5	13022.1	32026.2	10404.6	24226.6	23322.5	9581.9	19296.4	8609.11	8872.19	7929.9	8601	8800.83	7144.41	7491.99	119571
13-Cis-Acitretin	287.236	625.77	195654	156666	154840	183542	156462	184896	161173	162699	121683	123963	112228	141346	58139.8	126565	75722	76364.2	99287.8	79180.5	79055.6	135965	169287	111963	204729	90851.2	111772	154784	140265	134851	139096	144563	124608	128148	414300
14-Methylhexadecanoic Acid	225.196	468.395	2647.54	793.709	778.382	1856.12	888.942	2766.34	3130.39	1274.21	919.22	2008.99	2920.92	1917.44	609.005	800.702	1097.78	825.397	1085.83	848.021	1935.58	2186.69	3451.55	2063.88	14818	1971.35	2023.7	2659.08	2037.46	1812.59	1765.78	2064.69	1372.99	1197.48	1.14669e+06
15-Oxoete	319.227	474.239	7043.98	3292.92	4426.41	6605.61	4818.55	11723.7	143052	5402.47	5080.22	73762.4	5866.13	61896.6	5449.17	6636.64	15753.4	11203.8	11604.7	6674.65	8596.55	8589.41	7479.93	9262.28	6175.15	7661.35	41605.7	22648.9	12558	18361.7	19631.9	20033.4	22308	21776.6	6946.9
17-α-Methyltestosterone	303.231	558.363	16969.7	2106.1	6240.19	6098.2	4111.65	11697.3	253479	7864.85	3314.65	189373	4968.68	131767	3147.79	3003.69	4972.49	5690.56	4359.06	3161.9	13533.7	34001.5	13542	19816.2	21513.7	12673.9	33254.5	33442.8	29187.1	35803.5	38608.8	29676.4	32356.9	28243	2899.26
1-Aminoethylphosphonic Acid	113.034	92.267	1474.83	4638.88	2858.22	1898.33	7546.55	2236.93	1451.36	1352.06	6103.85	1238.4	9700.17	2112.55	2637.49	6495.32	7006.41	3640.64	9528.3	8810.43	2183.42	1887.45	3954.8	3049.14	24554.1	2836	6528.52	6557.9	6374.62	4834.64	5897.51	7003.65	6854.71	5950.06	11958.4
1-Amlnocydohexanecarboxylic Acid	144.102	63.08	6749.43	23321.9	19765.3	20401.4	25866.4	16298.5	9794.15	9766.11	18175.8	10063.4	12882.4	14304.1	18606.3	18163.8	4771.31	11886.2	11015	19002.9	4775.36	8794.56	7703.77	6362.14	7720.12	6563.12	27446.5	13704.2	15710.7	13540	13486.5	12789.2	14820.6	13756.4	25547.7
1-Hydroxy-2-Naphthoic Acid	149.023	33.487	3259.26	3652.16	4497.69	3259.25	4107.27	4049.57	5347.83	3921.73	2574.71	5055.85	3585.97	4196.73	3805.68	3391.74	4021.25	4555.09	4395	4055.09	2229.15	3049.37	4399.58	3216.31	3982.54	3553.77	4523.53	3837.64	4154.29	3879.96	4122.71	4260.99	3684.65	3774.39	6.45968e+06
1-Linoleoyl-Rac-Glycerol	355.284	598.569	526409	50229.7	40810.5	136480	64651.8	239808	6284.56	216944	54024.4	88166.4	145397	27026.1	54581.6	47230	163667	102706	117357	58327	458629	845610	615282	678809	970142	492445	155729	289246	243801	285744	271760	269353	295494	232657	25582.7
1-Methylguanosine	298.116	437.543	817.257	10391.5	847.692	662.413	11462.3	926.967	1775.69	13074.5	93962.5	1090.82	56924.1	49977.6	2302.98	90001.5	1107.68	1762.33	50005.3	48339	14957.2	16173.2	15288	14447.2	14973.8	14968.5	2875.02	14922.9	12991.6	14490.1	15104.7	14880.1	14663.9	15044.4	163480
1-Methylhistidine	170.092	48.2015	5133.59	11436.5	6418.59	8602.99	9206.72	6323.19	3430.98	3840.2	8154.22	3421.56	6233.67	6287.99	10002.5	9130.89	2489.56	6818.3	6401.07	9361.3	4647.94	7591.75	6017.06	6540.27	6820.79	5536.1	11733.8	7281.27	7393.97	7655.15	6900.8	7169.16	7516.73	7725.62	778.815
1-Methylxanthine	135.046	49.015	1628.32	687.438	876.513	1293.45	866.952	1430.38	6547.62	1062.01	1162.88	3662.89	1191.76	4222.21	1058.81	1168.95	742.825	650.545	952.452	1302.08	2265.05	3535	2857.33	3009.71	2777.47	2577.43	15632.4	1675.14	1599.53	1718.58	1736.11	1974.59	1957.45	2201.95	33913.9
1-Oleoyl-Sn-Glycero-3-Phosphocholine	522.355	599.702	3.49209e+06	1.99762e+06	1.57678e+06	1.60053e+06	2.18533e+06	2.01608e+06	8.88692e+06	1.62819e+06	2.28421e+06	5.17907e+06	2.21503e+06	5.34892e+06	1.98816e+06	1.63303e+06	1.74926e+06	1.70138e+06	2.02408e+06	2.12632e+06	2.45082e+06	2.8888e+06	3.75105e+06	2.8092e+06	5.54597e+06	3.07447e+06	6.91973e+06	2.9685e+06	5.16211e+06	3.25538e+06	3.02585e+06	2.83334e+06	3.13083e+06	3.09479e+06	52115.2
1-Palmitoyl-Sn-Glycero-3-Phosphocholine	496.34	591.906	1.08475e+07	7.75864e+06	6.85004e+06	5.91494e+06	8.66438e+06	7.6535e+06	2.59664e+07	5.7345e+06	1.00447e+07	1.68833e+07	9.2155e+06	1.82255e+07	7.63334e+06	7.54924e+06	8.16852e+06	7.49961e+06	9.07637e+06	8.59864e+06	8.36905e+06	9.93182e+06	1.16689e+07	9.96877e+06	1.75007e+07	1.00164e+07	2.44057e+07	1.075e+07	1.74529e+07	1.2284e+07	1.13141e+07	1.04821e+07	1.14129e+07	1.23717e+07	34467
1-Stearoyl-Sn-Glycerol-3-Phosphocholine	524.371	650.564	2.67341e+06	2.53641e+06	1.60286e+06	1.91084e+06	3.36998e+06	2.79943e+06	2.07849e+07	2.20691e+06	4.82128e+06	1.18489e+07	6.12821e+06	1.05298e+07	2.96419e+06	2.68314e+06	3.7295e+06	3.63156e+06	4.61866e+06	3.34817e+06	3.81009e+06	2.70349e+06	5.23984e+06	4.026e+06	1.38077e+07	4.09098e+06	14725.1	7.41787e+06	2.05411e+07	8.89328e+06	7.64546e+06	5.54968e+06	6.40606e+06	4.93179e+06	411188
2-(4-(4-Nitrophenyl)Butan-2-Ylamino)-1-(4-Methoxyphenyl)Ethanol Hydrochloride	300.217	425.056	944.462	1178.97	1172.29	1150.96	1132.03	1042.12	916.256	1519.63	1016.94	1171.49	1249.33	1169.88	1102.88	919.276	1145.7	986.533	1236.75	982.669	1137.18	2573.01	1229.87	1115.39	1539.3	1266.04	1152.65	1158.72	925.057	1202.41	1304.93	1227.85	653.392	945.969	2233.55
2, 4-Diacetylphloroglucinol	161.081	398.816	15905.8	15861.8	15742.3	19362.1	16227	16074.5	13890.9	20249.6	16227.1	14860.3	16339	14928.8	16299.4	16207.7	16237.8	16509.5	20246.1	16318.3	20828.9	16832	16428.6	16824.4	16716.6	20820.1	20810.3	15436.4	16078.1	19860.7	16077.6	16391.1	16552.2	16829	15625.4
21-Deoxycortisol	347.222	438.941	45570	13166.3	9635.99	22030.1	12179.7	24443.5	12250.4	18191.4	12350.6	15619.8	13975.1	13167.8	8836.75	15158.8	19113	14456.3	18150.4	12221.4	2316.32	5572.39	3953.49	3307.6	4422.25	3089.78	5920.35	14651.4	13994.5	14146.6	14034.8	14516.7	13968.7	14607.9	9180.51
2-Amino-1methyl-6-phenylimidazo[4,5-b]pyridine	176.121	48.0125	1107.34	994.928	1137.69	1292	1136.67	1246.17	2931.6	1310.41	1337.47	2194.47	1550.66	474.556	1342.95	1191.53	3129.79	1459.85	1798.42	1841.16	2092.58	1595.02	1898.9	2102.1	1653.84	2823.4	1523.87	1615.19	1597.81	2060.49	1958.11	1803.18	6078.05	8968.49	27446.5
2-Aminoadenosine	305.098	105.645	4670.14	5226.56	5658.32	5292.99	7559.46	5528.72	2165.05	1581.37	6777.18	1699.08	4881.96	4838.48	4713.75	6026.96	3147.22	3808.28	4440.55	5295.06	439.071	980.162	330.989	657.452	478.988	266.652	6512.88	4490.2	4020.33	3575.49	4160.55	3349.47	3422.44	3343.98	12632.9
2-Aminoethylphosphonic acid	112.05	59.434	538597	561376	508669	544844	560846	542080	366026	477466	513284	442304	485599	455859	536780	549498	525263	459096	545396	560161	465116	651718	523397	578456	558023	499480	1.42989e+06	512156	523988	521682	537946	547050	550823	556669	42822.2
2'-Deoxyguanosine	268.104	66.835	131925	384020	419038	508781	78648.5	516736	15079.1	353118	345648	136639	378309	244766	247022	523663	341.736	67559.3	93167.8	371537	16535.7	492804	445.671	160809	238498	6289.18	240202	9596.49	268017	218015	178927	166015	129993	105090	9209.07
2-Hydroxy cinnamic acid	165.054	64.497	4318.61	7779.91	7562.06	7216.44	10379.6	6800.77	26460.9	3386.84	8607.91	14885.2	6019.8	15315.9	8511.52	7841.94	6146.65	7868.08	7965.56	8178.01	5492.08	9272.06	8900.14	6845.78	8568.6	6568.94	23506.7	8190.04	8112.03	8810.46	8059.05	8770.77	9089.87	8262.09	5969.32
2-Hydroxyphenethy	138.091	312.226	1113.07	882.459	921.151	988.702	953.485	1049.72	795.137	932.548	893.279	932.423	893.982	828.572	868.807	954.031	712.98	809.418	839.832	874.606	857.769	938.423	793.556	861.503	859.273	711.15	988.58	912.492	949.105	1001.4	979	912.791	883.738	927.481	245322
2iP(N6-Isopentenyladenine )	204.123	258.236	1582.91	10219.1	6064.04	6219.14	10693.6	4196.95	2681.98	1101.54	7020.87	1834.83	3603.44	4412.32	4171.24	5142.51	4504.62	4238.19	5428.82	5336.75	4439.26	1612.16	1659.61	1230.05	2009.67	1008.55	6475.73	5867.78	7151.41	6153.9	4781.93	5672.33	4836.29	4595.09	115679
2-Methyl-1,2,3,4-tetrahydro-6,7-isoquinolinediol	180.102	468.31	4800.45	3995.41	3681	3720.15	4071.46	4350.6	3291.43	4040.53	3027.01	3847.78	3118.6	2801.42	3918.63	3523.01	3153.7	3524.68	3288.29	3811.21	3001.95	4125.4	3211.21	3719.87	3682.2	3040.44	1545.34	3347.72	3892.22	3796.7	3438.84	3767.11	3789.1	4074.77	102633
2-Methylglutaric acid	129.054	362.567	70892.1	2709.42	3257.21	37714.8	3163.92	40982.2	66474.4	10106	1619.21	42190.7	6036.18	37859.5	5150.6	3389.97	5251.01	5307.51	5809.33	2709.65	63149.7	122107	66905.1	79905.6	61516.7	63759.4	215776	37516.9	38769.9	37121.6	37821.1	38789.9	39815.2	39084.9	1654.19
2-Octenoic acid	127.032	58.797	904.748	728.206	717.406	671.375	643.392	634.575	1383.56	1662.5	1130.73	1070.89	883.411	1888.05	2407.48	1991.49	1550.11	1723.49	1995.71	1990.95	2241.57	3086.17	1361.56	2137.62	1034.72	3765.83	496.8	510.457	742.798	1956.08	2173.05	1351.61	5379.9	6310.47	63685.6
2-Phenylacetamide	136.075	64.408	4058.92	7466.9	6145.58	6408.94	10729.9	4560.95	26340.9	2943.14	7323.45	13850.9	4929.52	15096.7	7104.08	6892.5	5781.62	7486.87	7100.41	7779.04	5404.17	9151.96	9037.15	5963.35	8532.4	6846.46	34467	26883.7	7765.54	7847.3	8115.04	8668.02	8917.01	8590.09	9580.36
3-(1-Pyrazolyl)-L-alanine	156.076	48.011	13010.8	18594	11831.3	15739.8	16314.3	12729.1	16962.9	10316.8	13408	12324.2	11563.4	16110.7	15083.7	17112.8	18466.6	18685.8	19082.3	16796.5	13678.4	27338.5	17641.1	21510.9	23086.4	17349	37328.2	16974.3	14794.8	16253.9	14387.2	15962.2	17318.1	17187.1	15045.6
3,5-Dinitrosalicylic acid	181.159	451.051	4821.06	6197.32	6317.02	4068.28	5636.94	4654.88	3287.12	4695.83	5091.09	2589.09	4744.69	2439.11	6201.52	5327.18	2067.69	2966.75	2398.39	5453.56	1516.12	1849.69	2033.07	1941.39	1621.72	1548.66	3834.98	4608.94	4224.84	3116.75	3200.91	3664.72	2447.78	3250.79	391084
3-Amino-2-oxazolidinone	103.054	171.277	1856.48	2683.88	2400.46	1774.25	1650.35	3081.07	7468.87	1285.06	2123.72	2177.17	2018.35	4905.5	2260.43	2576.67	1697.23	2037.49	2182.82	2572.49	1096.59	1109.86	1664.45	1883.43	2269.82	1331.65	11677.6	2264	2500.47	2521.67	2351.05	2373.52	2431.79	2237.96	37328.2
3-Carboxybenzadehyde	151.037	41.555	843.524	803.045	564.278	710.806	901.596	786.122	1384.96	556.499	833.042	877.514	929.429	830.147	647.88	523.165	1270.18	842.16	954.837	682.16	2916.54	1199.76	970.815	2259.73	1293.2	2016.07	9580.36	899.308	1324.5	1340.29	1056.99	1299.39	1267.77	1007	6733.66
3-Ethoxy-4-Hydroxybenzaldehyde	167.07	326.183	2389.47	2030.13	1845.38	2208.63	2135.53	2387.35	2204.48	2667.54	2019.07	2797.48	2177.2	2251.5	2272.26	2828.15	2305.83	2256.8	2365.67	2579.47	2142.25	3167.25	2239.93	4737.27	2636.12	2197.9	2578.99	2411.61	2157.03	2512.62	2320.33	2327.93	2470.95	2734.63	1163.36
3-Hydroxybenzaldehyde	110.008	41.559	3459.16	2179.48	3842.14	2648.79	2222.45	3742.14	2152.14	2670.5	4184.22	3844.77	3741.37	2358.14	4051.71	3877.37	4030.14	4408.79	5474.93	4257.26	2968.05	2435.37	4090.62	2585.96	3944.9	5448.64	5554.29	3814.43	2355.01	5093.5	4503.5	4005.78	4192.69	4072.68	2297.11
3-Indoleacrylic acid	188.071	281.752	75432.1	86207.1	61621	80918.9	83126.5	71015.5	110653	46872.7	64794.4	82862.1	54137.6	87696.4	57065	71988.3	34408.2	47285.8	54010.6	68054.5	31108.1	72213.5	48119	47750.2	61052.8	38254.4	179174	62566	62428.6	61524.8	60714.2	60404.6	58087.9	59299	23506.7
3-Methylcrotonyl glycine	180.065	298.475	571.047	849.979	664.094	716.792	820.118	927.579	591.54	490.919	1530.75	524.639	958.013	882.195	699.67	1702.64	693.505	868.904	1085.29	1206.61	536.081	794.019	515.827	650.962	567.864	662.578	598.639	598.263	672.741	560.898	612.462	877.007	618.164	638.687	32341.2
3-Methylquinoline	144.08T16	281.634	4849.79	6732.08	3987.1	4942.1	4776.88	4551.12	6146.78	3405.85	4033.22	5145.25	3702.66	5612.37	3641.92	4407.6	2724.68	3714.99	3635.47	4354.27	2563.81	4444.3	3477.72	3313.04	4005.52	2976.4	9180.51	4149.97	4083.03	4071.86	3862.67	3929.4	3792.65	3976.26	3286.68
3-Nitrobenzoic acid	136.061	138	3060.55	2186.64	1439.99	2704.98	2008.61	2331.12	11127.1	2255.37	1858.94	6304.93	2086.69	5772.32	1595.79	2077.18	1741.43	1763.64	2024.71	1835.98	3245.43	4600.59	3939.17	5257.92	4122.23	3523.89	19029.2	2882.92	2580.06	2979.56	3083.27	3148.61	3306.21	3132.93	918.658
4,7,10,13,16,19-Docosahexaenoic acid methyl ester, (All-Z)-	343.263	674.391	77676.1	32835.9	14429.7	45341.2	37129.4	66066.7	3736.99	67568.4	30207.4	30317.8	72253.9	15525.6	24828.2	34591.2	37835.4	33334.7	49084.4	30026.4	108629	260880	236343	182331	587001	92261.7	9245.68	137738	91393.1	134102	107590	88792.1	99254.5	63868.6	337163
4-Cholesten-3-One	385.346	689.659	97338.9	3057.24	23933.6	6265.15	5828.5	32789	79309.2	14102.3	16602.9	45422.8	15090.1	26968.8	5111.2	5377.17	13133.9	9954.78	3607.74	9532.58	9139.48	63941.2	10362.1	7914.4	15301.7	194002	197979	50872.9	264884	31986.2	36308	25323.6	39042.2	9560.7	6160.23
4-Ethylbenzoic acid	151.075	556.856	711.635	943.743	1184.11	1329.08	1313.92	1789.76	1478.35	2432.2	1423.44	2365.52	1093.42	1859.21	2741.21	2946.58	1843.29	2257.89	2260.15	2902.23	3092.71	3229.87	2831.6	2517.32	1180.7	2726.13	7851	2250.13	454.89	820.061	1381.15	1794.27	1901.23	2492.98	1042.11
4-Hydroxybenzaldehyde	123.044	97.202	1863.72	2225.01	2503.68	2222.95	3060.32	2210.7	10247.8	960.188	2807.07	4454.69	1846.75	5393.32	2999.89	2665.77	1752.4	2503.88	2300.45	2805.68	1945.86	1754.77	2257.48	1872.39	2395.37	2267.56	6946.9	2536.74	2578.92	2286.8	2348.01	2783.37	2821.76	2733.26	1441.87
4-Hydroxyquinoline	146.06	281.652	5300.94	5849.82	4213.18	5585.07	5630.79	5036.36	7596.13	3452.65	4547.73	5823.57	3789.52	6446.64	3981.85	4952.72	2434.35	3403.71	3804.28	4555.15	2185.9	5115.9	3447.26	3422.81	4244.47	2800.73	12632.9	4461.94	4249.25	4339.83	4225.89	4207.18	4154.13	4162.77	4140.95
4-Methyumbelliferone	177.054	493.058	838.68	1857.55	899.235	827.671	988.386	883.122	756.993	1022.03	984.077	860.439	1021.4	977.878	852.798	937.878	1138.63	887.603	794.678	786.598	821.799	1112.05	755.456	1004.64	791.1	891.551	2759.65	1662.36	1250.13	1092.44	940.646	913.765	1164.82	2230.62	11733.8
4-Oxononanoic acid	137.025	957.623	3116.43	2763.61	2926.6	2801.61	2959.23	3054	37552.3	4322.79	5177.1	25888.1	3276.04	24391.4	4741	4146.05	4213.48	4456.84	4802.82	4389.26	4943.18	4962.34	4401.63	4568.46	4142.01	6739.12	49805	5195.22	5763.37	6619.67	7156.08	9557.75	8350.58	8747.86	1250.06
4-Pyridoxic acid	312.325	685.443	231.592	675.644	621.709	210.293	924.495	352.321	1639.69	95.8293	630.033	832.136	1241.14	986.23	367.516	914.569	920.354	811.038	1159.02	1256.35	157.254	497.981	568.062	598.003	4392.82	403.886	635.87	931.637	1125.33	888.95	1118.03	983.458	1368.44	1283.79	1038.82
5(S)-Hpete	295.265	683.455	21066.4	4516.2	7442.21	17403.4	6066.58	27145.8	22242.8	6407.41	6366.77	14370.5	4609.89	14879.8	6280.61	7555.83	18261.7	11843.1	13236.4	7943.63	6654.15	4558.44	5604.77	6904.28	3233.96	5853.34	4856.87	19089.1	13761.7	13694.3	16717.5	16560.7	13242.1	13611.7	126139
5-Amino-1-naphthalenesulfonic acid	175.995	503.645	236.499	656.53	574.758	449.213	706.07	460.397	17.61	81.8704	995.387	51.9618	579.391	542.511	473.031	1145.64	556.557	530.12	796.037	822.232	368.552	1038.23	502.134	803.255	756.143	450.34	563.849	489.509	505.84	540.106	545.427	557.849	580.519	533.671	4099.67
5-Deoxy-5'-methylthioadenosine	298.093	279.419	18497.1	10575	9760.76	12682.1	11948.8	13900.1	6499.65	12328.5	10700.3	8289.36	9742.25	9755.68	10869.8	11842.3	11702.1	10760	11566.6	11757.6	11819.6	15829.1	10638.1	10553.5	11430.1	9594.54	7934.09	14041.9	9716.3	9896.31	10814	11243.9	14037.8	11017.8	2759.65
5-Hydroxyindole	134.063	279.993	4245.88	972.351	1054.83	1753.51	1049.33	2038.3	1714.87	1065.64	1276.24	1587.76	787.123	1110.11	1281.54	1165.33	868.046	725.973	1027.07	1361.44	1142.49	1229.83	1537.23	1070.87	1247.61	1430.21	778.815	1264.58	778.198	639.568	1073.89	1154.7	1057.22	1291.79	11727
5α-Pregnane-3,20-dione	280.249	534.648	6912.03	5144.25	2863.72	5035.66	4079.82	5588.88	933.177	3569.21	2318.44	1748.93	3696.67	1890.41	2059.98	3076.43	1264.29	1986.3	2641.84	3186.16	12977.8	31727.9	19132.6	22084.2	38915.7	11426.1	9669.26	9197.36	8075.07	6018.52	6645.1	7196.27	4773.23	4005.24	1458.85
6-Hydroxyhexanoic acid	120.081	171.895	1717.31	2307.57	1920.22	730.477	2305.17	1922.22	1258.84	1133.01	1820.37	1218.53	1438.51	1564.3	2008.45	2211.52	1228.7	2012.9	1704.84	2234.55	1108.9	2433.46	1616.45	1728.77	698.935	819.525	3794.93	1646.37	1777.07	1842.3	1937.85	1940.99	1998.52	2120.59	1545.34
6-Keto-prostaglandin f1alpha	314.305	583.402	9691.25	1706.54	2074.37	5719.88	2182.91	5700.54	107117	3913.33	1896.52	63010.3	3281.97	41060.4	3124.7	2575.71	4870.02	3757.2	3402.36	2696.71	2857.37	7906.18	6466.29	6379.83	7526.57	4506.26	154566	12659.1	12358.5	14847.8	12411.6	12347.5	15644.5	15239.8	64060.9
6-Phosphogluconic acid	231.098	60.2995	17048	30891	24289	23404	28834	20442	9621	10258	9638	12504	6985	8672	37224	46338	63332	35979	30255	56284	8601	10772	19307	10505	10130	13976	4859.5	4790.98	4938.61	5081.7	5170.25	5112.86	4272.58	4797.56	7776.09
6-Sialyllactose	634.219	371.656	696.608	720.555	983.714	689.178	1151.4	1042.28	3035.23	501.423	1887.16	1921.32	1538.42	2724.3	1863.28	1666.95	1605.69	1530.63	2389.54	2635.19	1540.02	1294.14	1040.22	1661.74	1062.39	1590.08	1966.8	1923.58	1193.62	2318.51	2471.87	1754.75	2590.47	2699.52	37391.8
7-Ethoxy-4-methyl-2h-chromen-2-one	205.086	585.242	38039.7	21630.4	19853.5	21886.5	22916.3	23757	15369.9	24428.9	35032.5	18832.1	23066.1	18030.5	22759.6	19122.9	22923.7	21339.1	20873.9	21223.8	20203	16934.9	20707.6	22236.2	16480.8	19180.5	85122.4	26051.5	43752.2	23970.4	20632.9	18771.4	30536.7	21576.5	179174
7-Ketodeoxycholic acid	407.28	448.913	3398.45	1358.46	1228.22	2420.85	1677.25	2874.39	1295.18	4924.61	1563.91	6188.32	3834.63	1336.7	4194.56	1758.65	552.084	3113.12	1534.61	3134.59	656.673	880.7	782.703	834.881	750.496	677.842	21937.2	1779.65	1425.44	2383.99	2155.47	1532.44	1650.35	1572.77	14315.4
8(R)-Hydroxy-(5Z,9E,11Z,14Z)-eicosatetraenoic acid	284.222	490.494	32885.7	10452.6	13008	25156.5	10441.1	23869.1	339787	14964.6	6552.11	224992	11422.1	194635	6123.3	7242.02	9454.56	8194.64	9132.66	6812.2	27020.1	65960.2	32405.4	47031	35423.9	21057.1	60357.4	63745.7	56277.6	49101.6	51112.5	56617.9	45245.9	46015.1	4386.41
8-Hydroxy-2-deoxyguanosine	241.129	48.791	9321.88	9851.67	8444.55	9020.21	11561.7	9199.54	291.301	10232.7	11968.4	5810.02	9663.87	5487.37	8943.84	9438.87	8013.37	11284.4	10461.1	9548.73	6753.44	10089.2	8839.38	8726.1	8108.85	9045.83	39639.6	9990.04	10106.3	10860.4	10909.7	11183.3	11438.4	11863.6	3366.2
8-Isoprostaglandin E1	306.263	400.897	6979.37	2041.79	8817.5	3841.88	5201.68	8348.53	520060	3656.26	2271.4	313080	4808.09	308877	3088.37	2169.68	7381.29	5395.28	4724.51	2767.61	10729.1	24236.3	10944.1	17145.2	15528.6	11070.8	5996.8	56627.7	57876.7	58114.2	60815.3	62696.8	58887.9	57010.6	15388.4
9,12-Octadecadienoic acid (Z,Z)-, methyl ester	295.263	683.452	190632	87972.9	37433.5	102032	102768	154615	50932.6	110031	66744	76757.7	161891	48971.3	50638.7	55201.5	287150	157315	200935	59469.9	189040	268532	371940	275682	876421	156954	36589.7	359692	255344	349664	283990	228922	267508	163482	6729.84
9-Oxoode	255.063	45.1765	91527.9	53551.1	6798.85	75543.8	6533.23	8942.31	37834.7	7648.46	37516.4	27639.2	4508.2	22107.7	30202.6	41297.7	36589.1	4687.21	6375.21	7201.53	10754.9	54547.2	17540.4	20933.2	15549.6	24163.7	948024	12773	54707	10941.2	12213.7	12789.7	8185.46	10145.9	10433.4
Abietic acid	303.232	609.43	135399	19072	15034.9	42801.3	28886.6	74156.7	24212	31679.2	25729.2	20599	22598.1	16319.9	20346.8	24026.9	26559.1	19122	24132.4	20808.3	73915.6	220267	146254	114217	162487	94515.2	111858	60504.9	54034	64507.3	52787.8	51690.8	53543.7	43402.2	5485.41
Acetylcholine	146.117	57.4585	18896.7	30174.6	25651.1	25712.9	31704.4	24093.2	10683.7	16966.5	27890.9	13237.6	21868.4	18708.4	31491.8	29403.8	16765.3	22688.4	22972.5	31217.2	14559.4	27469.2	14116	20471	19552.2	13682	42822.2	24262.3	23755.2	24160.2	22042.5	23491.1	24130.4	23417.8	1899.34
Adenine	136.062	63.261	19877.5	29090.7	53839.3	53827.7	37590.7	51036.3	815.393	43329	90995.3	23239.6	49501.4	35055.7	37022.2	68832.4	18821.1	22778	29207.2	54935.1	14948.4	65981.3	29187	34272	46769.5	18176.8	52115.2	26562.9	22750.3	23495.6	24409.6	34292.1	29083.7	27167.5	2231.8
Adenosine 5'-monophosphate	348.071	288.889	191031	174805	129941	177647	175245	162311	18662.3	126898	122718	72558.9	135535	78639.3	120727	167422	144309	140454	163601	150429	117336	273769	150281	172420	183883	127684	6.06767e+06	154265	135963	137770	147691	146991	154586	150901	6475.73
Adenosine triphosphate	385.256	264.031	3681.84	4748.7	4190.49	6187.81	4577.82	4798.65	642.288	2485.17	810.825	1381.99	1584.63	947.375	4088.34	1910.85	8255.28	5357.36	3191.37	2403.61	22985.9	14881.1	1988.09	6157.85	8129.24	10195.5	112390	5536.15	5900.68	3714.86	4623.4	1484.1	4785.96	3525.71	85122.4
Adenylosuccinic acid	464.082	137.27	49598.8	73105.3	48429.3	48013.1	88163.3	47013.7	46405.4	47937.1	74977.9	46790.2	85223.6	33234.7	56531.1	49429.9	166417	119061	124006	58016.4	137686	45685.1	89244.9	57360.4	59232.2	133889	88066.4	132941	100391	113070	115679	114784	170000	118151	97042
ADP	428.037	57.4615	45499.2	91162.2	72701.2	72721.6	88955.5	66516.9	27451.9	61502.8	49806.4	49727.5	50895.3	37649.7	70112.8	60379.9	100846	84473.4	80747.4	70490.9	155710	138125	65757.9	146320	97426.8	114557	171171	92214	78965.2	84244.1	85902.5	80986.8	89495.2	85764.8	4623.23
Adrenosterone	301.175	436.118	1643.85	1305.11	1476.16	989.297	1021.23	857.073	12387.9	853.286	626.858	7095.27	1507.28	6404.29	1320.36	1289.64	1479.35	1028.42	1312.15	892.941	1846.09	1915.78	1164.82	2180.33	1015.98	1848.55	2687.9	2674.72	2052.11	1860.31	1848.01	2539.23	2405.97	2620.78	1630.19
All-cis-4,7,10,13,16-docosapentaenoic acid	331.263	633.667	245430	19463	13813.3	90962.1	39505.1	173661	97255.2	206693	26629	126211	101781	56343.3	39659.7	47464.8	28291.2	37629.5	47683.3	41405.5	445052	1.01446e+06	657852	605869	991354	458053	545804	296509	197231	312710	253539	195704	224453	153863	146056
Alprenolol	250.178	467.886	6541.24	7968.94	5343.1	7052.68	7940.71	6813.86	1700	2933.01	1981.24	2076.62	1935.32	1750.52	3184.67	2742.25	3005.87	3198.27	2464.17	2848.7	2579.88	3552.49	3401.11	3127.07	3425.97	2480.73	1251	3023.94	5131.12	4241.3	4051.76	3072.2	2972.4	2837.04	293114
Ambroxane	237.221	616.253	25122.6	2030.21	359.682	8876.03	4926.38	16816.1	16843.5	9028.87	3639.11	12083.1	5949.39	11399.7	3989.2	2857.93	3813.47	3578.13	4013.67	3000.58	11234.4	20484.9	18105.1	11854.5	17464	13456.2	34166.1	10622.5	10307.2	12177.4	8866.28	7473.35	10056	6595.65	4332.23
Amlodipine	409.154	274.95	962.841	3594.13	992.705	924.711	806.847	1184.38	821.081	1856.54	867.066	946.516	783.644	1052.5	921.489	1045.62	822.087	904.224	1000.96	1114.19	1020.29	1191.18	630.458	1236.24	815.952	1508.58	1700.62	1669.12	930.031	1257.82	1276.01	1212.75	925.126	1069.01	337551
Arachidonic acid	501	217	97629.8	82924.6	71173.2	87227.5	106475	98652.1	79231	97395.8	89154.6	68527.1	72895.3	81108.3	135110	156629	130454	126133	99206.5	129609	87103.8	98367.5	82634.7	84920.9	97036.6	96390.7	4.12424e+06	973957	891549	685279	728952	811081	549769	450202	1148.83
Argininosuccinic acid	291.13	49.923	6125.58	8137.96	6139.66	7289.07	7757.98	6568.67	84038.4	3455.59	8242.29	38485.4	6425.63	38133.8	6988.39	9146.98	6137.69	6377.57	6886.79	8826.65	3356.09	4899.95	2999.62	4623.23	3604.65	3240.79	20372.2	11190	10516.3	9980.21	9853.78	9876.2	10154.5	11626.8	34166.1
Atenolol	267.172	545.423	2373.16	1183.6	1872	863.699	1403.78	2303.39	2606.51	2083.45	1085.37	1599.26	1626.5	1164.9	2877.99	1183.71	1484.69	2104.9	1725.47	2302.67	1719.4	1424.53	1214.53	1037.01	1593.57	1378.61	2015.59	1807.44	2640.27	2008.55	1919.18	1867.61	2313.43	2467.57	13704.1
Azelaic acid	149.023	305.846	17017.5	14596.7	16578.8	18515.1	17347.9	18920.9	26009.6	16465.4	16114.7	23388.3	15776	23553.2	14926.2	18111.8	16065.9	15972.4	18738.6	17262	16306.9	18867.6	16083.2	17563.1	18325.1	17563.1	7447.73	17088.6	17459.5	19961.4	17635.7	18248.1	18979.7	20061.8	2331.33
Azithromycin	523.002	409.316	4911.96	2660.24	3762.06	4151.26	3836.23	11094.1	106849	8001.35	10379.3	56108.9	14203	58890.9	6979.75	5348.72	10012.8	8718.18	11000.2	10459.5	9628.67	5678.79	8921.73	8295.35	19982.1	11759	12568.8	12870.3	14735.8	19730.5	20185.5	17965	27084.2	30658.8	1412.45
Beclomethasone	409.187	281.67	2883.06	3478.55	2162.55	3105.49	3089.29	2398.94	6289.06	1331.31	2454.49	4178.43	1824.17	4029.72	2205.75	3199.77	876.649	1533.3	1490.13	2584.86	893.646	2935.35	1723.1	1516.41	2233.43	986.579	4292.89	2369.64	2503.35	1886.38	1928.77	2173.09	2232.25	2154.24	1251
Bergapten	217.047	45.072	2676.61	4140.37	3973.6	3790.77	4281.45	3849.88	2488.52	2143.17	4347.11	2894.99	3037.39	3407.59	4938.05	4581.11	3599.88	4355.9	3744.68	4761.74	4279.17	4799.75	4409.27	4334.21	4188.7	4729.45	4623.23	4207.81	3689.48	4107.49	4464.4	4479.09	4230.1	4076.27	5759.09
Betulinic acid	358.253	55.637	1392.04	935.937	2232.55	1163.56	1600.18	1733.73	611.757	589.127	737.248	857.343	906.621	903.039	557.795	706.489	651.292	560.035	678.817	782.124	420.838	653.525	971.558	1527.62	1397.39	698.541	896.52	857.531	762.291	574.474	748.18	719.564	768.02	711.31	51676.1
Biliverdin	583.255	491.302	62327.2	40680.6	26731.6	34543.1	32870.6	34467.4	8296.39	5866.65	15060.1	1823.69	16223.6	3534.9	9028.2	8841.19	2045.63	5168.6	5065.23	7922.65	1506.01	850.207	3136.68	1736.34	3782.12	1440.77	1574.95	4473.3	46073.9	22950.3	7300.46	5407.81	4627	3041.78	2894.94
Bis(2-ethylhexyl)-phthalate	391.283	699.209	21337.9	5554	8257.51	6713.21	21185.6	24123.6	32573	21393	21113.2	40984	17236.7	23394.3	14819.6	12423.5	15523.5	34963.9	42825.3	17654.4	18687.7	19903	15627.4	17613.5	42516.6	26059.3	20197.3	23500.6	89129.9	27473.5	35448.3	14649	19866.6	13034.5	21209.1
Boc-β-cyano-L-alanine	215.106	463.417	1055.15	1369.23	1114.2	1053.73	1267.81	968.545	2351.64	1036.42	1003.14	1397.19	1692.51	1328.51	1183.99	1421.6	1260.44	1010.63	747.416	1139.94	1044.12	975.409	894.328	1195.47	1269.37	1160.58	6421.69	1417.67	880.598	1545.39	1212.32	3423.45	1477.7	1894.14	3728.06
Boldione	285.187	497.768	7025.97	4155.93	2735.41	4642.6	3409.8	3902.56	7744.8	3838.73	2776.85	8262.07	3496.37	7391.38	2519.67	3131.34	2272.14	2542.87	2855.6	3666.29	4125.48	4664.36	3651.52	5477.82	5231.35	3162.56	15153.9	6371.98	6108.17	4198.61	5049.19	4295.48	4187.14	4194.59	50148.8
Butylparaben	195.101	522.525	5314.63	7405.27	6389.39	5720.96	6309.45	6902.37	6714.15	7029.44	7025.51	6741.87	8658.63	6855.27	7180.49	6804.55	7341.61	7123.53	6900.23	6675.29	7191.13	6722.09	6943.66	8217.04	6432.87	6524.92	10433.4	8049.83	5900.23	8062.6	6882.4	7039.78	7640.4	6633.93	53988.1
Capric acid	137.024	875.508	946.737	1747.29	2055.14	858.645	1911.28	919.292	7473.52	1206.66	981.26	4997.78	1853.65	4907.24	2322.97	2577.63	2270.66	2532.43	2405.87	1005.44	1323.72	3910.55	1036.32	1567.08	1719.53	3328.59	3423.21	975.54	1737.06	1217.43	1045.17	1031.79	3327.3	3475.92	2015.59
Catechin	248.149	145.88	921.634	1027.6	1160.12	1054.78	1046.64	1005.37	2836.8	1034.41	988.738	2022.21	859.177	1984.17	916.587	891.788	815.505	842.288	864.64	877.696	1068.58	1044.97	974.397	859.493	804.417	854.452	2165.98	925.642	910.414	1426.38	777.006	893.535	535.178	1474.23	9348.36
Cholic acid	334.295	495.622	39755.4	18825.3	15595.6	28680.4	16953.1	28044.6	2155.31	76653.6	33906	32054	54761.5	14396.4	70877.3	40752.6	1743.85	37321.2	22228.4	58509.5	4247.23	8881.05	3762.23	7422.71	7515.32	3151.07	6228.61	20313.9	20730.7	19472.8	21792.4	21513.7	19413	19547.9	1838.47
Choline	104.107	52.771	32863.5	6966.61	5628.81	18661.7	6753.64	20814.7	39401.8	18400.7	8804.57	28697.5	13315.8	23361	7428.56	9711.33	10328.3	8796.21	10597.8	9524.74	32074.1	54725.9	47257.3	47232.2	53729.4	38779.8	92595.4	23654.6	17333.2	23010.4	22366.2	22389	22980.9	22998.6	13043.3
Cimbuterol	234.161	523.456	4498.29	5312.8	4557.42	4410.02	5134.22	5944.02	5016.02	4878.63	4558.48	4797.29	5138.28	4908.07	4552.39	4504.85	4847.98	4417.69	4407.34	4438.6	4167.26	4252.51	4531.18	4778.33	4611.2	4170.8	1148.83	5413.49	4820.83	6104.22	4817.52	5045.34	4766.83	4676.65	132691
Cis-10-Nonadecenoic acid	297.278	703.165	117606	63259.8	23679.6	45318.3	117038	82379.3	33101.2	49125.2	86352.4	33742.9	161303	59785.9	59149.4	37852.9	216441	126483	163160	68822	97307.8	59645.5	208549	117115	419175	83688.3	47242.3	300826	214499	343646	227985	174689	212736	132573	4045.71
Cis-11,14-Eicosadienoic acid	273.018	48.994	62822.8	6265.15	6596.34	36488.3	6302.78	43385	40684.7	21607.8	4850.6	29928.1	29719.5	22781.4	5192.61	5857.36	7017.36	7761.01	11170.1	7511.91	53377.9	89177.5	78546.1	68253.7	359599	47345.7	284381	42477.1	31946.5	30159.6	27222.2	31384.6	23050.4	20031.1	82486.3
Cis-11-Eicosenoic acid	311.294	676.635	9730.52	1464.07	57.0717	4613.4	3218.39	10994	40451.7	18128.9	2148.87	31563.8	17597.5	14906.5	1172.45	2203.6	8376.34	4960.94	7802.35	1279.07	64110.4	61098.3	97102.6	79506	193985	45699.1	176441	52888.1	23883.3	47859.7	37416.5	29471.2	31547	17949.1	816389
Cis-8,11,14-Eicosatrienoic acid	307.263	638.859	73324.1	99653.1	109870	97989.4	88083.3	99007.8	93662.5	106888	73564.4	112035	85090.8	76057.4	123414	125277	125205	147231	128302	112651	131571	110685	88803	73186.1	64761	75903	749914	106888	73564.4	112035	85090.8	66057.4	79774	51597.9	163948
Cis-8,11,14-Eicosatrienoic acid Methyl ester	321.278	693.017	14164.6	8345.8	2859.21	7964.98	12978	13257.2	10191.1	12865.7	17538.5	7133.7	23091.1	4584.25	5699.17	7141.36	14366.6	9728.65	12462.8	8528.95	17760.7	22871.1	34205.2	22672.9	80723.2	10546.9	36559.1	36109.4	22795.5	35412.4	25599	19500.4	24213.9	11528.9	28591.9
Citicoline	489.115	55.5805	42547.8	49661.2	52430.7	46792.7	56619.5	48010.7	2416.23	35432.4	57902.1	25278.1	49796.7	38057.4	49659	54299.2	37511.1	40806.9	44984.3	52850.7	31077	34805.9	26456.8	32168.7	29253.7	28242.6	62816.8	44792.6	50452.4	47781.1	45092.7	43337.3	42088.3	45849	48946.9
Clencyclohexerol	319.096	335.919	773.352	987.161	944.248	913.186	782.088	939.361	851.767	1029.51	1116.02	639.521	1072.21	757.841	1082.57	903.104	1360.24	1113.32	866.346	817.567	1145.84	828.524	968.125	1127.37	779.958	892.499	999.987	979.437	760.637	930.552	760.812	699.478	702.277	730.948	13004.1
Cortexolone	347.218	575.045	21032	1793.6	101.465	4721.35	1861.28	6901.08	252.021	95.3784	876.687	78.6911	694.677	265.219	611.625	502.053	276.52	378.32	611.876	643.647	527.181	0	623.928	242.227	154.862	369.907	14960.4	1178.41	2503.15	1806.81	881.187	858.493	1139.12	1490.16	57237.3
Creatine	132.076	111.35	79624.4	8838.9	6894.78	9112.83	9143.72	9243	4713.83	6928.88	5486.85	51773.7	8878.04	5949.6	5780.37	7584.41	7037.43	27891.7	9134.57	6815.2	41092.8	123208	79310.7	9691.72	12557	31391	6.45968e+06	37812.8	8952.61	8541.11	2730.48	33145.5	9418.86	8741.98	18777.4
Creatinine	114.066	53.706	16580.5	15890	14617.4	17804.6	17528.8	16185.9	10246.7	13419	14318.1	11494.3	13115.7	12656.6	12708.8	17273.3	14345.6	14057.3	15160.3	14566.7	12225.3	21455.2	15776.6	18300.1	17946.9	14689.9	38188	17257.5	14849.9	14815.3	14835.8	15150.5	15377	16209.3	20372.2
Crystal Violet	372.243	555.496	4133.01	2255.45	1320.79	2346.6	1545.82	3392.22	843.308	3091.37	3679.99	2266.49	3796.99	2497.38	975.661	5528.47	21828.1	9927.4	12883.7	2716.2	768.267	906.411	1185.63	619.285	993.683	605.826	3628.78	3540.16	4278.66	3861.27	3624.72	3621.42	4111.4	3684.69	33400.9
Cycloartenol	427.392	747.195	583.762	675.383	135.728	293.775	1279.62	219.133	4745.31	223.65	1508.63	1382.75	1448.73	1848.87	667.933	429.59	1612.34	622.471	1496.28	931.788	1092.96	2208.7	1564.98	1254.53	1799.63	991.462	5156.81	1763.36	1495.98	2537.3	878.002	1082.72	1127.41	1167.42	915.854
CYS-GLY	179.048	63.13	10786.2	65926.8	52728.3	48937.1	68097.1	29101.5	340.645	15282.2	47615.6	6373.03	31853.6	27755.1	41603.3	34028	19863.2	24307.8	20491.7	34009.1	4530.68	10276.9	9715.78	7429.9	9859.47	6244.65	11727	12648.8	44727.8	35484.6	25169.1	20741.9	16443	16681.6	23560.4
Cytidine	244.093	59.5905	15664.7	14166.1	9994.59	16138.3	13632.3	13735.4	13775.2	11635.1	12548.3	12457.5	11555.7	13265.9	9823.44	14257.3	9639.18	10668.3	13066.1	12355.6	7942.55	20521	10876.1	13989.1	15748.4	9669.45	103138	12872.8	13799.2	13079.6	13071	13003.5	13042.4	12637.3	17323.8
Cytidine-3(2)-Monophisphoric acid	324.059	55.58	19314.2	22394.1	22504	21903.2	24400.3	21210.4	40734.8	16622	21015	17384.2	18112	18555.4	27155.4	18591.4	15843.1	19675.8	17445.3	21638.8	14069.2	16196.5	15140.4	15782.6	13448.1	14001.7	19498.4	20236.7	20306.1	20394.5	18656.1	17904.2	18323.9	18615.2	7934.09
Cytosine	112.05	59.4345	7870.56	6855.74	5582.06	7720.35	7799.2	7437.61	6510.54	6410.28	7400.46	6020.43	6507.49	6767.71	5799.43	7798.64	5602.32	5745.06	7954.76	6106.57	4888.55	10567.6	6046.26	7255.72	8310.61	5996.74	18716.1	7729.91	6413.69	7392.21	7045.19	7411.52	7140.32	6922.51	2875.02
D(-)-Arginine	175.119	48.226	6532.49	23759.6	16099.1	16231.4	21766.8	12281.9	61332.1	6100.9	18647.6	31060.8	13192.1	41430.6	18195.1	22436.3	14494.6	17940.1	18843	22376	15898.6	16330	10665.9	14753	14614.8	13021.6	126139	19330.1	17920.4	19441.5	17271.7	18560.3	19431.9	18621.2	19079.4
D(+)-Tryptophan	334.14	319.438	1670.47	1761.59	941.707	1757.92	1473.54	1380.1	3252.77	666.248	1299.04	2008.84	786.167	2097.17	1063.36	1333.31	431.469	613.229	939.503	1110.38	409.653	1345.66	863.43	924.295	1148.9	591.239	3168.65	1108.59	794.631	949.954	1202.67	1244.92	1116.97	1241.78	37943.1
D-3-Phosphoglyceric acid	149.023	456.497	1509.2	6779.72	6752.21	3862.06	6402.11	3778.94	3481.44	1223.79	1146.19	2915.32	726.498	864.663	6041.39	3098.22	12471.6	9408.09	6878.96	4187.83	3400.96	4801.04	1864.75	4802.69	2398.64	2224.11	4458.85	4433.54	4788.14	4562.06	4804.9	4988.44	4627	4331.73	40504.5
Daidzein	209.153	439.464	5795.87	1997.78	1518.32	4169.34	1942.78	4073.27	1769.73	4228.21	1563.9	3064.55	3062.99	1753.05	1668.23	1951.04	1351.88	1523.52	1723.98	1717.35	6711.09	10686.1	10274.5	9283.4	7648.61	7975.04	4452.18	3335.32	3407.83	3707.39	3494.16	3382.01	3912.26	3992.52	314022
Damascenone	191.143	438.977	939.954	2069.72	964.641	893.419	1939.2	1126	2288.29	962.027	1476.71	1564.68	1133.58	3266.37	835.663	1496.63	1151.47	845.268	1220.86	806.708	899.532	890.492	844.668	2653.34	1886.61	971.373	4386.41	1395.9	1062.42	1104.39	1241.17	1934.53	968.83	1428.21	111858
Danazol	338.217	373.923	891.389	1259.6	907.348	1115.94	1312.9	1717.33	2950.6	1063.71	1140.29	1946.8	1200.04	1766.8	967.491	1072.39	1046.47	1080.54	1279.29	944.216	863.539	866.352	993.113	1149.97	884.041	815.456	10620	1302.29	1404.47	1280.38	889.842	847.839	1053.54	1374.45	43518
D-Desthiobiotin	215.139	129.789	3827.11	3650.69	2448.78	4457.84	4160.77	3487.8	7704.49	2208.83	2723.83	3499.83	3618.57	3317.82	2368.51	3926.69	4007.46	3186.93	3345.55	2221.4	4690.08	4644.37	4017.22	4418.98	4058	3362.59	3586.16	3795.3	3491.23	4172.49	4314.51	2756.96	3744.97	3539.44	265547
Deflazacort	442.228	309.289	875.41	983.365	867.16	857.721	823.219	1068.01	1736.16	872.959	898.272	1677.08	1187.87	1629.22	925.006	963.409	1198.37	1450.61	1001.93	1025.62	1132.33	1108.52	1033.44	1425.31	1042.92	1083.31	24833	1378.23	886.028	1131.34	1048.05	1207.59	1087.07	1308.23	23189
Deoxycholic acid	393.297	240.758	7884.04	7035.95	6304.19	6401.31	5553.29	5866.24	4852.1	5504.22	4454.23	4033.4	3158.03	4080.92	3564.23	2358.68	1414.8	3153.69	2392.04	2914.2	2243.08	1873.26	2403.47	868.688	1818.35	2035.08	22766.9	937.802	5960.37	5272.17	2997.74	1792.37	2373.36	2423.47	176441
Deoxycorticosterone	331.227	482.595	6188.17	2767.4	2134.12	2250.9	620.996	2783.55	3724.68	2169.06	1279.99	2169.26	1091.45	4176.69	1512.13	1552.33	4364.7	2842.3	2650.95	1631.73	2292.44	2927.98	2642.08	3045.44	2568.28	2406.61	16630	2071.44	2689.26	2789.15	2065.79	1870.85	2142.27	2026.12	139296
D-Fructose-1,6-bisphosphate	298.036	49.958	28261.5	25331.1	61983.8	31473.3	28336.5	27198.2	50807.5	32737.4	45484.9	27834.2	26559.6	3811.66	40649.5	30977.3	39241.8	28996.7	30723.5	40500.2	38940.5	29477.1	25516	30667.9	20952.8	31574	10340.5	25562.2	41712.1	31468.8	34781.9	27824	42455.5	51605.8	17047.2
D-Glucose 6-phosphate	215.07	48.988	17047.5	30891.3	24288.8	23404.3	28833.6	20441.7	72556.6	5923.17	6026.1	31042.4	6228.1	31250.8	7224.18	6337.8	63331.9	35978.8	30255.1	6284.27	8601.45	10772.4	19306.9	10504.8	10130	13975.6	197212	23129.3	23920.8	23914.8	24450.9	23992.3	24071	24953.7	5195.39
D-Glutamine	147.077	49.976	89136.2	151345	131983	129735	152164	105006	87212.6	74819.9	152648	81152.2	115072	128840	165832	169912	131120	154763	154718	178857	127369	158130	137378	141018	151053	132601	97702.9	145467	133402	141785	135338	142308	125759	141869	19498.4
Diclofenac acid	255.159	471.897	5642.4	4893.13	5483.72	5014	5138.56	5121.15	1049.41	1964.3	2620.78	635.667	2417.98	782.716	2922.15	1026.05	17761.1	9607.86	7394.24	1778.17	3363.08	2728.67	7624.27	3225.07	2588.05	5519.99	9878.68	5660.37	6064.07	5944.57	5785.98	6114.04	5613.3	6269.31	28416
Diethyl malonate	161.081	363.26	3302	5884.19	3328.81	3345.35	5709.19	5128.19	6050.45	3410.28	3678.35	4445.38	5059.34	4294.4	5303.75	4932.81	5263.07	4710.78	5933.18	5656.26	4780.06	3817.36	5945.52	3423.69	4285.41	5847.84	5598.7	5573.53	2969.09	4229.97	4580.09	2913.19	4825.86	2714	2.01363e+06
Diisooctyl phthalate	413.268	550.689	13007.7	8919.77	6003.63	6377.85	10972.5	11104.9	5770.95	5370.6	7665.74	5496.03	8034.78	6259.44	5535.7	5489.56	7157.29	6376.63	6664.36	5733.1	9659	7677.84	7218.83	10713.1	11008.3	9631.15	14801.5	9547.65	10934.2	12746.2	9360.98	8842.79	10099.2	8141.58	545804
Dimethyl azelate	217.143	453.94	1576.46	2018.66	1792	1561.24	1559.15	1626.2	1204.19	1466.26	1637.23	1444.13	1899.77	1226.43	1475.63	1613.76	1697.38	1488.46	1461.85	2247.85	1470.01	1397.43	1591.41	1935.06	1489.79	1283.96	1630.19	1725.87	1663.02	2011.88	1628.82	1466.41	1417.55	1319.36	75279.8
Di-n-butylphthalate	279.159	585.196	59985.8	55622.3	51685.9	49603.4	55282.2	60194.8	39102.5	59216.6	88139	111115	58441.6	117439	55846.9	53359.1	55700.1	55229	53059.5	86768	52198.3	48032.5	49270.5	73515	43995.1	53210.4	82486.3	76357.3	60452.9	59403.6	51748.2	48812.9	49445.6	51776.1	3.84559e+06
Dl-2-Aminooctanoic acid	160.135	63.167	77419.8	68112.5	64164.1	82287.4	88584.9	77890.3	33387.2	81274.3	101740	58862.8	81825.7	68525.6	61736.1	111454	148800	99706.5	127185	89605.1	50132.8	82785.5	65708	59422.3	91017.9	44468.5	1163.36	81380.7	80489.3	88141.3	87321.7	89902.6	90129.8	77189.8	22779.7
Dl-3-Hydroxynorvaline	134.081	53.701	14979.2	16177.5	14481.3	15300.8	17047.9	15302.7	7575.96	12775.3	13390.7	11035.2	13671.4	11385.4	12068.7	15548	13874.5	14699.1	15878.3	14606.8	12001.4	20865.8	13643.5	18574.2	17222.4	12566.1	33913.9	15401.2	13681.1	14893.1	15011.3	15709.4	15293.5	14888.7	9245.68
Dl-Aspartic acid	122.096	265.63	34647	30740.5	22024.1	32106.8	27023.7	28186.9	24384.4	18478.9	25015.7	22484.1	21779.2	26384.7	16200	22544.7	6612.43	10960.5	15742.7	20129.9	14871.3	20113	14161.5	17842.2	16276.4	14495.4	67729	19550.1	18133.2	20992.7	21186.2	21762.4	22158.2	21890	1438.22
Dl-Dihydrosphingosine	302.305	535.489	26953.7	18980	7727.56	11390.7	18044.6	12128.1	33038.3	7185.33	31509.3	19552.6	32352.1	29271.6	12480.9	12681.7	30227.8	20078.9	27259.9	17939.5	54130.7	9515	33063.5	59484.2	69614.4	57124.4	40504.5	36614.6	52290.5	41164.3	38165.1	36145.5	36806.8	39286.1	59436.6
D-Leucine	132.101	92.32	48946.2	31028	28582.9	36822.5	36149.8	40955.6	135878	29717.8	30377.9	76114.6	26662	83132.3	30470.4	27351.4	35580.7	34095.3	33569.5	30044.5	15544.4	27997.4	21260.2	21871.7	23083.6	18812.1	4856.52	43268.4	38832.4	38794.5	41074.3	41313.5	41807.4	42014.8	14960.4
Dl-Isoleucine	132.101	64.099	42235.2	24545.5	23760.4	34935.2	28811.7	35116.3	138022	23392.6	23920.1	114852	22995.1	63497.2	24267.2	26545.1	24158.3	25474.7	24664.9	25910.4	9864.62	10952.7	14556.5	17937.5	135127	11671.8	163480	29762.1	28212	31088.8	30029.5	30182.6	30043.6	30064.3	6.06767e+06
Dl-Malic acid	122.924	45.01	108889	126519	102629	117255	122769	104223	50762.4	107260	96159.7	85417.5	100178	78183.6	95964.7	115602	87905	95775.5	104314	108471	59304.3	148536	100761	111884	126885	82992.2	286177	102310	102122	104254	106758	108115	110043	111989	4061.45
Dl-P-Hydroxyphenyl lactic acid	147.044	96.775	2288.03	2187.17	2221.66	2792.96	2167.63	2312.82	2145.95	2855.79	2358.75	2297.29	2365.39	2223.11	2369.94	2350.98	2319.04	2401.88	2856.68	2280.28	3059.96	2381.15	2529.8	2489.44	2391.79	3110.86	7472.18	2236.24	2294.04	2876.61	2282	2431.33	2568.65	2472.22	2371.3
Dl-Tyrosine	145.049	104.007	7048.91	15633.9	14449.2	9448.96	17088.1	10274.6	33769.5	5379.42	17398.7	18399.3	9581.35	28180.5	15358.7	14747.4	12020.4	15175.3	15094.3	15521.4	13092.9	16137	17605.2	12369.9	12584	18320.8	37943.7	15768.6	16505.2	17560.4	17983.3	18260	29739.3	28161.8	27287.4
D-Mannose	169.035	80.5235	2545.56	4819.61	2498.76	3800.4	4196.42	2869.5	20500.5	1693.65	1833.37	14902.8	1693.59	12426.2	1650.52	2701.75	5220.22	3783.68	3957.37	2197.37	2643.98	6697.35	5773.73	4565.76	6137.19	4675.38	37944.7	4771.63	5208.75	4984.66	4994.78	5135.05	5098.91	5429.11	155729
D-Methionine	150.058	63.165	9234.37	24162.9	26231.1	18001.1	31495.4	21865.1	28323.2	5651.2	24242.2	18458	17750.7	29720.2	22195.9	26302.9	21510.7	22466.2	24558.7	25700.6	15273.8	33390.3	27395.8	23371.9	30044.7	19467.7	63685.6	26560.1	21522.5	23951.9	24872.5	26117.6	25141.3	25137	81816.6
D-Norvaline	254.212	500.276	78894.7	43810.5	37311.6	61319.9	44812.6	68231.4	43632.7	39618.8	29026.8	36029.4	34543.1	47712.9	23027.8	32707.1	28597.9	27776.6	35609.2	26947.8	24975.8	30873.9	26411.5	29155.3	43611.2	17275.9	119571	44617.2	41341.7	40971.1	42477.8	41641.3	36652.5	39345.6	4109.74
Docosahexaenoic acid	329.247	624.184	90379.6	95151.2	96022.5	88393.9	80838.6	86177.2	98472.1	97738.4	91393.1	84102.2	77590	88792.1	130318	134591	137835	133335	149084	130026	98628.8	88880.3	76342.8	72330.6	98700.7	92261.7	2.01363e+06	774608	531921	818841	681128	585449	666570	439364	22219.2
Dodecanedioic aicd	231.16	122.981	12624.1	7223.19	11131.5	17091.6	10590.2	17533.8	5497.87	11235.3	9592.7	7931.48	9047.15	7545.96	3926.22	11055	12611.3	8750.2	10417.5	6820.3	2990.16	24979.5	9831.69	13894.7	12838.2	9102.52	4604.73	11076.1	12763.6	11196.4	18558.8	11197.7	6260.09	14429.9	306799
Dodecylamine	186.221	415.264	24537.5	32908.2	27129.1	26400.5	26772.2	29747.5	25148.2	26114.5	25553.8	25895.3	31796.5	25711.3	25867.5	25530.7	32706.8	26419	25679.8	25125.1	24927.7	24689.9	24243.6	30617	24729.1	25306.3	37391.8	30222.7	28843.8	33217.7	26873.4	24880.8	24588.1	24545.5	18535.4
D-Pantothenic acid	220.118	247.106	26315.4	72021.1	53830.3	39524.6	80096.3	43312.5	104960	23238.8	51074.3	72871	55535.6	82221.3	63972.2	80396.7	117634	89936	96117.2	74932	47657	125760	65186	96489.6	81277.7	56399.9	293114	93008.7	79153	62092	82645.4	82942.9	83474.1	81589.5	182713
D-Phenylalanine	166.086	172.357	53670.4	73130.1	67082	43808.7	76455.2	50553.4	212363	44184.3	61187.1	131789	61596.3	137496	36924.8	80964.4	49955.2	58644.7	59566.6	29964.8	30524.1	30283.7	42251.8	53665.7	65148.6	35805	337163	63099.2	71829.3	70676.1	70961.2	67090.4	68475.2	69151.5	197979
D-Pipecolinic acid	130.086	44.0995	2792.31	2854.28	2626.32	2554.1	2905.01	2044.73	7540.57	1608.71	2129.13	5318.21	2014.51	3973.5	2896.53	2616.49	1750.37	1980.91	2085.52	2501.46	4994.68	3449.01	4294.52	3417.96	3488.09	3030.44	11958.4	2432.5	2620.59	2621.82	2355.18	2821.89	2328.5	2422.25	20197.3
D-Pyrrolidine-2-carboxylic acid	116.07	54.139	4443.21	6967.13	8896.92	6530.64	9529.01	8190.47	23047.8	3280.63	8003.43	12393.3	6733.48	13255	9080.91	8276.94	6680.58	9487.05	8287.4	8322.66	3913.45	6442.26	4807.59	5729.88	6708.52	5102.21	26852.6	9065.98	7846.4	7857.04	8135.9	8172.23	8489.14	8352.86	581695
D-Ribose5-phophate	184.073	749.795	32715.8	17557.5	14926.3	25348.7	16005.6	24158.7	3010.54	23912.2	18934.1	16120.5	19057.4	12717.3	19575	18949	24108	22236.1	20744.3	19174.8	33629.8	30316.2	42695.6	32578.6	23759	35697.9	88884	22262.8	22524.5	22730.1	23516.8	23005.7	22945.5	22685.6	6191.56
D-Sedoheptuiose 7-phosphate	248.149	126.23	44622.2	808.503	40498.3	814.085	818.792	839.208	21283.4	46908.8	640.926	8186.39	45817	8929.79	39993	42550.4	918.696	685.552	38640.3	41459	29464.8	50389.7	864.159	37911.7	58980.6	32041.6	24117.7	37618.6	1743.84	1895.77	1527.92	40744.1	1551.63	1578.86	4292.89
Eicosapentaenoic acid	266.211	556.948	100341	110842	118390	129487	93744.2	109674	96913	106131	10019.5	109430	119398	105763	146176	147399	152923	136026	145361	152323	108920	98260.3	108380	99603.7	102866	96760.1	438671	176131	150020	109430	119398	135763	92046.8	68981.2	22766.9
Epigallo catechin	307.084	94.1335	159486	160882	186540	187177	267972	279415	51531.5	102539	217511	77920.5	193222	116864	180832	317297	319150	314758	389142	287421	59530.4	116545	68789.2	80749.4	78546.5	63467.5	265547	328433	145940	180581	209580	245201	288116	315860	14801.5
Epinephrine	184.097	257.179	1004.12	2092.83	1610.64	1147.91	2236.2	1293.35	2967.01	726.85	1516.17	2044.41	1527.31	2359.39	1757.38	2160.71	3067.54	2544.64	2526.39	2018.41	1386.34	3292.71	1773.66	2546.63	2384.28	1596.77	2586.9	2501.28	2268.12	1763.15	2352.12	2292.92	2239.11	2213.35	6265.52
Erucamide	338.341	688.43	542172	1.25727e+06	413504	522076	1.46548e+06	724995	2.43773e+06	451494	2.09278e+06	1.71365e+06	3.22269e+06	1.7962e+06	673622	576594	1.66125e+06	1.15635e+06	1.48751e+06	903264	1.49599e+06	315470	3.48582e+06	1.84665e+06	1.00831e+07	1.24896e+06	3.84559e+06	4.40901e+06	3.89032e+06	4.71765e+06	3.41356e+06	2.35821e+06	2.94426e+06	1.68976e+06	5156.81
Erucic acid	297.133	494.955	3933.3	1468.31	511.69	2665.44	1376	7143.4	11982.8	4111.39	1670.18	6180.34	11792.6	6718.49	900.003	1117.72	3365.68	2214.73	2931.52	2156.77	29213.3	13119.8	39239.5	23143.3	233926	25052	22779.7	16205.8	11872.5	10815.9	10345.2	12453.3	8713.81	9020.24	171171
Estrone	271.165	345.292	1815.66	1732.68	1361.37	1868.35	1744.84	1564.33	1011.34	1382.09	1129.9	1118.09	1232.14	1031.67	1416.94	1581.89	861.627	1138.65	1148.09	1379.5	805.93	2263.36	1046.13	995.69	1274.28	916.195	1838.47	1162.18	1358.59	1317.71	1279.44	1179.57	1344.17	1132.69	15298.1
Ethopabate	189.074	281.632	1315.99	808.911	1693.33	1067.69	1442.86	1644.76	1566.84	1136.26	955.222	1424.99	871.291	1329.83	859.026	1308.18	1004.36	1000.16	1172.99	1141.45	773.057	1443.33	704.355	1137.53	828.863	874.359	3736.54	1005.52	1088.35	1143.44	1300.14	1350.39	1488.81	1589.14	3629.7
Ethyl caprate	155.07	356.516	1131.7	2211.76	1097.9	2093.66	1703.77	1159.6	59.5015	1314.3	1413.64	612.897	1490.4	441.42	689.776	1844.26	291.464	422.55	1400.19	1908.91	1812.27	4367.43	1439.01	2987.82	2886.22	0	2549.37	1738.55	1458.27	1253.41	1388.24	1516.47	434.509	611.279	88066.4
Ethylparaben	167.07	522.562	2444.05	3573.33	3027.35	2565.76	3459.7	3785.52	3363.16	3867.16	3676.87	3571.73	4357.34	3384.1	3627.98	3579.7	4306.1	3567.33	3868	3681.37	3626.66	3894.62	3708.36	4663.11	3369.39	3137	6160.23	4875.03	3070.82	4461.13	3704.85	3616.38	3971.83	3608.81	62816.8
Eugenol	165.091	556.821	4046.65	5291.27	6411.36	6069.66	6290.73	8714.47	7246.68	11860.1	7229.7	11164.9	5960.31	8258.31	13255.9	13981.6	8870.2	10296.5	9508.13	14178.9	12599.5	16299.2	13245.2	12098.7	5791.47	12704.3	1008538	10072.3	1023.02	4217.56	5705.35	8736.27	9794.72	11007.5	2.44057e+07
Farnesylacetone	263.237	627.305	166535	13429.8	11530.5	108103	29378.5	181065	210169	92580.2	19137.6	148083	53393.8	112006	21795.2	21005.8	49035.5	35607.9	42601.5	21484.9	150664	278729	201643	184766	264345	153029	50148.8	125201	94427.6	143385	109381	91323.8	97975.8	80015.3	6.91973e+06
Fenbendazole	261.221	525.263	98009	9112.31	5205.98	51461.8	8543.36	51114.4	28254.9	21854.4	4098.78	23565.7	12586.8	16331.9	4759.27	6833.9	7359.44	5760.85	8229.19	5937.36	8160.68	10808.4	34634.4	8414.54	16665.6	20905.9	41229.8	16013.5	16771.7	19748.1	19552.4	20344.5	22406.4	22706.9	21064
Flavin adenine dinucleotide	786.165	341.179	7333.95	6164.16	4329.75	6519.87	5811.28	5513.96	863.578	5189.18	4026.88	2837.82	3786.03	3106.36	3421.41	4658.06	4917.61	4175.08	4855.28	4163.5	4135.23	6991.73	4458.63	4556.82	5467.29	3710.46	432965	4213.96	6635.32	5411.38	4389.48	4109.99	4621.08	5513.06	462793
Fludrocortisone acetate	538.28	394.391	1207.2	5452.68	2171.09	2753.02	3821.73	9236.11	49122.3	4268.88	13352	24136.4	16495.3	31429.1	12205.5	5766.74	17736.7	15536.9	19210.8	26967	17695.3	2798.36	18053.3	12859.9	7501.09	26013.3	34374.1	18504.5	23610.8	28736.8	32577.8	30862	31379.5	38842.9	12473.5
Fluorometholone acetate	340.233	376.952	3933.64	3584	1808.43	4572.29	1632.14	1886.6	19216.2	4247.04	1434.35	11993	2073.87	11836.1	3780.75	4286.54	1927.91	1848.44	5337.91	4609.81	5625.69	5557.95	2225.27	6035.94	5657.17	2887.47	7189.56	7181.26	5327.81	5165.56	5141.85	5595.83	5954.33	2932.42	13162.3
Fluphenazine	438.189	286.647	1410.46	1164.28	1101.87	1287.94	1262.17	1551.4	26408.6	3338.84	2040.09	12584.4	2961.9	17784.3	3938.64	3892.05	4604.02	5810.93	6086.66	5516.98	15027.7	14891.4	16799	12721.7	6837.12	17543.3	15298.1	7970.73	2165.85	3950.48	9790.79	7279.79	10294.8	15350.4	432965
Geranylgeraniol	291.268	655.006	1448.75	0	0	1184.76	98.6956	3298.49	5078.85	5672.85	0	5189.61	2704.01	873.66	0	91.5288	288.699	0	531.311	0	6537.48	15463.4	12972.7	12615.9	21195.7	4702.05	33400.9	7386.51	4629.46	10451.4	6156.69	2612.73	2209.94	189.232	160527
Glycerol 1-hexadecanoate	331.284	614.468	75059.5	10980.6	6201.69	21029.6	19769.4	37389.7	11794.2	22999.1	24293.3	14898.9	33060.2	17646.8	16182.4	13852.1	32252.8	22155.8	26547.9	15912.5	56554.8	49870.2	101835	58143.7	167346	64403.3	75279.8	52626.7	49788.5	55038.4	45470.7	38377.7	49719.2	31663.9	38979.5
Glycerol-3-phosphate	137.024	1039.42	15397.8	32766.7	38944.4	22888	34436	26305.8	3036.94	21636.2	32544.4	14609.6	24936.5	20973.4	35610	33066.8	30126	33051.3	32138.9	34035.4	10443	16044.5	17714.4	15273.2	11846.5	13993.7	34654.5	25404.4	26227.1	26296.8	26727.9	27130.7	26484.6	26059.4	3903.56
Glycocholic acid	363.146	380.786	3476.74	442.3	619.632	2095.01	653.483	2186.95	432.003	3725.85	1554.94	1353.62	2664.67	689.147	2298.1	2905.17	214.278	1227.64	987.089	2160.47	363.608	553.331	516.17	491.793	597.474	523.951	2191.7	654.217	918.108	759.194	934.846	1205.3	1015.03	1050.42	5554.29
Guanine	152.056	63.201	7085.39	3548.57	3210.03	3977.01	6228.38	5513.15	2064.35	3874.8	5526.65	3914.47	3514.77	3998.93	5320.39	3865.43	3700.14	4171.95	3678.91	3995	4168.84	7277.51	4183.26	5285.79	4772.4	3835.56	15045.6	4479.62	4836.96	5419.16	3968.9	4118.45	4827.31	4683.84	1.42989e+06
Guanosine	284.099	160.864	9642.03	9970.4	7415.32	9234.54	9739.96	9296.18	688.016	11995.1	9643.44	6218.27	9689.8	5806.29	8820.28	9203.57	8850.54	8303.31	8328.3	9096.65	6033.97	9909.87	10724.4	7472.51	8554.92	6902.52	28591.9	8822.98	8421.6	9060.22	10091.3	9950.35	9391.1	9262.37	30911.9
Guanosine diphosphate fucose	435.062	49.02	16575.6	17629.5	13293.4	16847.3	17650.2	16887.9	717.976	14278.3	17101.9	8458.54	15262.9	10628.3	14580.6	14902.5	16549.9	15302.2	15429.3	13939.4	18567.4	23574.4	17371.8	20411.4	16864.1	17810.5	31392.6	14197.5	15492.5	14584.7	16444.8	16321.3	17643.7	16887.5	23767.7
Hesperetin	303.083	401.886	2058.67	2729.6	3185.56	5366.58	2788.36	2390.94	3258.49	7360.76	2646.18	2489.17	3114.17	1408.64	3684.84	2303.42	3113.57	2498.44	2692.81	2539.2	2470.46	3496.86	2250.94	2956.54	2414.3	5815.41	4215.8	4153.32	2399.37	2997.77	2736.79	2602.66	4525.66	2323.2	5194.87
Hexadecan-1-ol	265.252	648.736	184825	5978.22	3112.29	64571.1	22873.3	97374.6	116658	90206.9	6163.94	99041	40944.6	59069.7	8230.27	9666.92	18009.8	15591.7	18475.4	8911.32	73444.5	123163	217858	92382.2	213716	70584.7	53988.1	94712.9	68169.5	96627	73017	55342	93436.4	36466.2	3794.93
Hexadecanamide	256.263	616.75	29165.1	10584.7	9521.25	10522.8	21941.9	24158.6	27487.6	17429.3	25425.2	17558.2	27730.4	25639	11474.1	16859.2	23840.4	15427.9	22175.6	16740.1	19117.2	10918.7	24510.7	16631.1	41303.3	18856.3	21209.1	29396.6	35573.9	35133.4	25951.3	23559.9	25849.6	20403	67729
Hexadecanedioic acid	309.203	45.0255	1314.32	1581	1549.31	1210.21	1638.56	1274.08	1303.68	718.181	1390.84	1118.06	1033.63	1198.39	1634.34	1434.94	1373.83	1560.85	1332.39	1730.33	1535.28	1400.89	1578.72	1611.62	1618.05	1571.19	4681.64	1670.44	1433.47	1537.53	1311.15	1498.93	1491.42	1530.97	286177
Hexanoyl glycine	174.112	333.861	1656.14	2288.3	1206.32	2190.6	1637.52	1171.37	959.482	1232.55	1216.27	705.576	1169.04	716.714	815.527	1356.61	1053.64	1125.09	873.631	1109.05	1027.88	1135.24	1065.86	1160.68	1051.8	1000.78	1038.82	848.687	1076.44	900.913	778.487	846.48	809.713	844.416	4860.66
Hippuric acid	144.081	281.623	1164.65	2786.2	2025.43	1960.35	2709.06	1769.27	589.271	318.588	5271.15	500.448	2779.76	2871.17	2418.42	6074.16	1615.29	2125.13	3914.07	4435.67	761.864	1696.88	1898.71	1192	1650.73	1397.06	3206.04	1927.45	1966.35	1952.23	2088.97	2168.16	2192.01	2191.73	1724.04
Hydrocortisone 17-valerate	371.101	563.011	12629.6	4770.43	3178.25	8248.89	3280.79	9534.35	5317.86	6349.27	4267.85	4589.71	11915.8	4592.48	4549.48	5246.83	4975.42	4296.59	5767.26	5211.31	21726	40133.4	27694.7	31768.4	66711.1	27847.8	15813.7	14017.1	13417.2	10643.8	11320	12615	12244.7	11789.7	215776
Hypoxanthine	137.046	150.48	261076	82922.5	68565.1	148633	107676	172784	5677.64	275396	74906.8	185494	168971	41487.7	95900.4	70773.5	84472.6	81439.9	82607.9	76203.6	258553	276333	283722	242526	257512	239924	411188	154267	138763	152102	148077	148677	170223	154075	97702.9
Indole	118.065	281.837	2502.45	2335.48	1948.25	2341.02	2353.32	2173.1	3299.64	1621.9	2038.63	2648.68	1705.34	2801.37	1844.88	2147.2	1155.68	1598.46	1773	2157.15	1100.7	2333.49	1643.32	1625.36	2004.58	1190.18	6179.54	2053.7	1791.6	1936.62	2093.22	2021.84	1841.7	1915.44	115775
Indoline	120.081	171.892	55238.3	76280.8	69682.3	47927.3	79022.7	52615.7	216997	26029.6	63761.7	134729	64897.6	139768	67406.5	81748.7	50959.3	59687.4	62725	31535.3	31110.9	40450	45105.3	28694.2	68518.4	37585.3	414300	66603.7	73445.5	74159.1	70195.5	71515.8	72419.8	72290.8	12061.3
Indoxyl sulfate	164.107	387.744	4812.22	14132.9	13262.9	9426.44	14762.9	9686.13	1093.65	4521.01	15109.2	2672.63	9492.68	8339.36	19561.8	17918.2	2774.57	11122.4	10589.7	19109.3	4635.12	10994.2	8092.65	8308.87	8879.1	6403.19	21620.7	8362.87	8456.51	7897.7	8586	9296.13	9166.52	9518.08	8477.46
Inosine	269.088	149.806	99076.2	22144.9	17512.6	42246.7	22948	51235.7	2274.75	83428.9	18619.1	62619.2	42783.2	12670.4	25765.5	19834.5	21470.9	23235	28278.8	19515.5	81470	72944.2	95549.7	72645.2	79439.6	80474.9	462793	43143.4	36902.5	38857.2	41984.8	10735.8	34823.9	41743.7	1852.49
Kaempferol -3-glucoside	365.152	557.803	1168.9	1260	1164.26	1393.72	1145.76	1238.71	655.288	1148.88	1279.04	547.64	1338.97	551.915	1240.39	1036.02	1146.45	1099.4	1360.18	1131.58	1433.2	975.589	1088.04	822.243	1097.62	869.749	730.458	1252.11	917.748	1051.74	1042.63	1523.98	951.497	748.342	359686
L(+)-Lactic acid	84.0803	44.127	53280.8	49167.7	45675.7	50483.6	46216.5	50847.6	33540	41110.6	28914.5	38945.6	37186.1	32361.8	40893.1	40918.3	39438.9	39838.8	42574.1	42418.8	26202.5	56492.2	42885.3	42365.7	48150.9	34851.3	160527	41397.4	43305.6	42297.5	42006.6	45554.4	47559	44797.8	21650.7
Lactulose	298.571	94.332	1247.77	882.964	903.613	1152.87	912.327	989.795	3952.86	1169.7	1271.06	2473.51	1036.31	2215.46	1246.23	1308.41	1067.24	503.303	1266.03	1255.16	1511.26	2090.68	1171.34	1746.41	1088.01	1409.83	3037.39	1086.51	1497.02	1381.91	1456.35	1332.56	1457.84	1478.74	14915.2
L-Alanyl-L-leucine	203.14	263.183	2064.57	1276.3	1477.46	1871.15	2088.81	1752.84	1743.92	1419.55	1389.98	1557.33	1374.79	1543.38	1415.57	1547.77	1402.9	1515.55	1395.98	740.06	1332.03	1547.94	1465.18	1303.84	1544.39	1424.99	1368.84	1377.34	1451.58	1623.8	1387.89	1124.41	1363.96	2026.33	1719.42
L-Cysteine-glutathione gisulfide	427.095	52.7765	8783.92	11803.8	12029.4	10257.5	14161.6	10879.1	19671.9	6751.39	10523.1	13739.4	9941.96	16220.5	13701.4	10099.1	14571.5	17502.9	13667.1	10199.1	5171.06	4538.12	2786.83	5389.02	3232.12	4863.55	6265.52	13063.8	12736.4	11716.2	11826.3	11929.9	11720.7	12450.2	1270.93
L-Cysteinesulfinic acid	132.077	273.339	2862.12	3186.24	2602.98	3011.3	3035.95	2974.33	7244.71	1851.8	3599.4	4099.58	2489.31	5173.16	3313.36	3090.27	3218.94	3627.9	3140	3410.49	4341.35	2927.22	3502.05	3540.39	2645.81	3853.51	21650.7	3321.16	3468.19	3535.88	3430.65	3533.95	3534.51	3684	19029.2
Leucine enkephalin amide	428.285	389.986	4960.78	2144.22	2635.44	1999.46	2225.46	1759.21	11210.7	1784.61	1486.91	10563.8	1685.48	7480.49	1843.67	2188	2259.28	1922.93	2007.89	1689.79	2051.13	4484.13	2655.54	3050.08	2781.01	589.512	15195.4	2355.6	2071.76	2927.12	2832.88	2929.23	4361.62	4163.25	13643.7
Leu-Pro	229.155	63.747	399844	223559	176482	248451	249015	247246	97499.7	244972	180055	162012	182624	138789	158045	195154	193614	238155	215376	183433	203543	425658	249989	272199	309321	219705	337551	287913	216108	220490	218596	229131	228337	223560	34654.5
L-Glutamic acid	148.06	50.8895	70623.4	107964	79673.3	99234.5	103277	73832.3	5086.74	70712.8	79083.3	45505.1	73063	53891.2	66615.3	89428.2	73898.6	71784.4	81800.8	74285.3	56928.6	83917.8	96094.2	76656.7	77256.5	75324.3	115679	80809.6	81898.5	80279	76785	79303.3	81111.8	81184.8	49805
L-Histidine	132.101	92.23	3706.84	4565.44	3752.58	4183.83	4547.16	3693.73	4852.07	3294.9	3862.81	4475.61	3732.57	4298.27	4165.35	4404.06	5290.83	4530.84	4933.59	4205.94	3868.87	7431.39	4825.37	5466.57	5998.25	3914.7	14915.2	4108.88	3983.41	4461.68	4629.4	4451.2	4405.47	4658.33	887.451
L-Homocystine	219.195	511.348	722.169	657.483	1346.13	857.47	1026.69	698.416	2040.22	886.25	719.403	1653.49	676.238	778.512	1106.09	723.653	704.063	722.357	858.293	697.316	861.581	720.168	761.929	741.44	725.519	876.088	967.466	688.887	1455.89	918.393	959.359	1585.32	709.034	836.155	6940.98
L-Leucine	119.085	515.937	6478.26	4414.51	4678.18	5398.74	4617.11	5523.42	20208.4	3111.77	5047.1	10677.1	4025.47	13701.6	4836.72	4521.34	6068.83	6005.33	5688.55	4641.24	3217.22	3931.29	3732.55	3490.78	3337.21	4867.91	92890	6003.27	6206.5	6576.16	6442.89	6625.19	10944.7	9916.28	7348.09
L-Methionine sulfone	145.049	62.8555	8291.19	2488.1	2637.26	4516.09	3591.14	6639.27	2809.61	4071.11	1575.55	2887.56	4053.82	2304.25	2414.29	2152.71	2385.99	4497.96	4005	2069.54	2555.98	4038.68	2694.48	3374.3	1572.07	2370.63	11588.5	4291.03	4477.58	4512.06	4688	4769.97	5024.81	4971.56	1393.37
Lomefloxacin	352.15	266.594	4485.64	6252.27	5689.89	5669.25	6349.38	5760.23	3216.31	2474.25	2690.45	3154.28	2404.67	4034.81	4782.69	4366.03	2724.8	3884.1	3588.44	4798.49	947.577	2989.42	2040.62	1632.53	2229.1	1377.57	8861.46	3624.67	4132.81	4138.62	3958.42	3990.74	3954.13	3829.02	3206.04
L-Tryptophan	205.097	281.495	43201.1	46233.3	32660.6	45207.2	45196.8	39965.6	63764	25580.6	36089	46393.7	30998	48155.6	32182.1	39737.8	19978.9	25364.1	31085.3	37134.4	18201.8	40869.8	27987.9	27145.1	34615.1	22103.1	97042	35109.8	36104.1	35556.6	35066.6	33448	32481.9	32958	875.613
L-Tyrosine	182.081	64.495	11784.6	20955.9	18635.9	16657.6	25291.3	17182.1	70369.7	8465.04	21246.1	37142.7	15683.7	39308.5	19844.3	21578	14955.5	18853.8	19894.7	22019.4	13711.2	24465.5	22959.3	18171.5	24184.9	16950	64060.9	22582.9	21638.9	22679	21743.1	20898.9	22097.6	20896.7	11588.5
Lumichrome	195.121	511.074	1826.22	1354.38	945.163	1675.02	1358.27	1461.78	1364.62	1327.27	971.376	2882.93	1270.45	1117.32	1050.59	1340.65	1331.53	1301.33	1525.69	1124.27	932.686	2163.22	1235.89	1662.98	1728.26	1349.83	2201.14	1159.3	1218.49	1500.63	1368.66	1256.01	1681.07	1683.66	37943.7
L-Valine	118.086	55.503	43350.8	83050.3	63320	70024.5	85305.1	55532.3	53881.6	43657.9	63107.1	47054.2	51670.2	58872.4	64287.9	63971.9	50040	58308.2	60568.1	66930.4	18074	34599.2	21889.8	27192.6	27412.6	18916.1	10440	56158.5	52199.9	52360.1	50894.3	53649.4	55292.7	54111.1	7472.18
Maltitol	345.141	283.784	10624.8	658.783	728.283	2340.02	729.388	3779.97	3433.43	1375.55	713.418	1498.88	862.368	2215.4	600.065	812.897	1079.33	818.95	944.141	739.682	1272.05	1616.31	1335.1	1671.35	1506.2	1373.39	1438.22	1309.38	1009.3	1079.71	1117.36	1159.08	1311.73	1259.96	7447.73
Marbofloxacin	363.146	380.784	558.948	594.72	586.297	562.193	663.894	843.356	2431.4	453.741	971.5	1410.52	724.444	1378.07	1295.06	810.982	608.207	585.68	743.974	879.043	1003.37	1016.34	750.807	1255.12	742.32	1116.42	968.24	891.634	686.378	850.169	811.43	885.614	1020.69	1061.24	4499.32
Mesterolone	305.247	626.307	509062	63568.9	45597.2	209798	118230	373203	352046	300322	97003.4	318611	192382	218347	93515.6	96279.4	81273.9	90592.3	102792	88857.2	271895	639672	489835	374995	626325	314362	43518	305005	237340	319378	260440	216698	247381	166582	2463.56
Methocarbamo	242.1	255.878	4456.21	12208.9	9284.63	7306.15	12413.9	7288.15	19051.5	3984.04	8498.55	12266.5	5805.97	11636.3	8787.04	10819.1	10107.1	10584.4	10761.4	9339.13	6027.11	12562.2	7556.71	8344.47	9868.16	6483.53	8023.58	8046.71	10336.9	11734.1	9979.9	8198.12	9060.06	8640.96	83322.2
Methoxyeugenol	151.035	41.5985	8183.76	9128.25	8440.84	9287.76	9286.32	8547.97	8107.52	8877.09	7194.82	7371.02	8038.93	6904.76	7033.37	5932.46	7768.43	7624.24	7452.3	7249.18	8284.28	6080.19	7738.44	8221.95	8325.75	7670.03	5461.45	8869.77	8297.55	8216.87	6849.48	7974.85	6421.12	6539.35	5461.45
Methyl arachidonate	319.263	678.899	77032.2	60520.5	27192	60361.3	69159.7	76011.8	10562.2	58203.8	54448.9	30801.9	88599.1	31550.3	40068	45768	52612.3	49429.5	65021.7	51695	45907.9	92077.5	120174	77521	297989	40468.2	122583	122604	105346	133369	99341.3	78542	85978.2	57605.9	4499.32
Methyl hexadecanoate	271.262	698.708	12680.4	9184.1	3373.95	5036.69	20210.4	11968.2	5518.65	5893.51	15511.8	4840.1	28354.8	10248.4	7486.84	6245.18	33136.5	17666	21859.7	8982.95	20145.5	8964.97	32074.2	25696.4	81798.2	17014.6	44428.6	44419.6	27383.5	48381.3	36573.4	25738.5	31838	18964.4	2549.37
Methyl linolenate	293.247	600.415	15811.4	2563.06	2132.11	4401.67	2703.8	7415.53	34629.4	5448.69	1263.91	22491.8	2716	21753.5	3304.06	3419.4	32169.9	16271.7	20590.8	2873.16	12532.8	40414.9	13995.8	21499	24211.5	12701.4	14452.3	14414.5	15410.3	14403.5	14295.5	13332	13820.6	14573.9	15132.9
Metyl palmitoleate	269.247	674.836	5708.54	5066.18	50.6726	3784.62	6121.3	5959.64	184.803	5654.03	3864.48	2410.65	8846.2	2083.68	832.208	2584.1	8901.82	6120.23	9906.26	2186.72	3079.46	5629.94	9557.28	4428.96	25469.9	2665.43	9348.36	14895.8	11672.5	17176.4	12582.6	9320.51	8627	5483.94	2623.97
Mono-ethylhexylphthalate	232.092	60.0545	6469.61	7045.21	7695.95	6682.95	6630.61	6306.59	4447.76	6998.83	5965.19	4916.25	5201.58	4682.76	5858	5101.64	5446.14	5273.23	6788.38	5714.6	6179.13	5173.83	5495.25	5243.02	3720.68	4552.2	6174.18	6175.19	5601.54	5805.03	4956.89	5636.77	4156.28	4116.42	20810.3
Moxidectin	662.367	578.467	10890.2	1878.25	393.055	1490.6	7681.28	4039.87	47536.8	14445.6	28601.2	28608.9	18514	18360.6	25697.4	16108.8	16828.8	13573.2	19248.3	14535.5	15662	19255.7	18592.6	20120.8	25715.8	19302.5	185313	27285.9	15297.2	16090.9	45636.1	22836.2	35052.7	24998.2	3340.03
Myristic acid	183.078	379.853	5784.43	1887.67	1373.43	3168.01	1636.28	4369.22	2723.73	2503.84	1461.03	2435	2570.3	2111.63	935.668	1172.16	1013.31	946.919	1259.32	1317.78	2566.77	6182.07	6119.01	4539.15	13053.5	2926.36	37737.6	3851.74	2896.94	2205.64	2570.41	3099.97	2271.51	1616.61	6262.69
Myristoleic acid	227.2	584.332	2451.14	518.336	436.966	1877.74	2160.8	1681.93	1094.27	1571.74	2217.53	871.365	1185.29	1206.11	1601.38	1704.36	752.676	1027.95	1531.95	1895.55	1934.39	3282.19	984.977	2089.31	2015.69	1844.39	11135.7	1885.68	1684.95	1837.2	1754.94	1342.42	1455.86	1096.27	21620.7
N6-Succinyl adenosine	384.115	269.443	165045	46501.3	30502.2	84435.1	45477.6	92179.5	141144	68741.4	27647.9	110633	42473.2	81689.9	28460.2	40818.2	58356.2	43293.9	50343.2	35903.8	55622.1	74830.6	54854.4	69884.7	58477.7	56813.5	182713	71204.1	59006.9	61722.2	65492.2	67122.7	65549.1	67084.2	6421.69
N-Acetyl-D-tryptophan	377.146	317.74	4294.49	3249.65	1571.99	2127.58	2942.45	2183.14	2917.42	1748.28	1871	2777.46	1882.17	2195.57	1819.4	2379.52	1520.54	1526.89	2127.11	3591.07	2514.98	2129.98	2710.08	2246.16	2129.25	2306.74	2366.47	2357.95	3339.99	2632.17	4132.12	2673.94	2860.45	2435.58	17681.4
N-Acetylneuraminic acid	273.261	513.982	9011.65	9421.39	8641.44	9685.61	9741.77	9033.09	40486.8	7929.64	7841.22	22167.2	8285.84	18384.5	7901.95	8321.39	7230.83	7335.5	7839.34	8618.14	5546.99	9585.28	7493.62	9106.6	7386.2	7093.28	29763.6	10673.7	10592.6	10691.4	10928.2	11129	10862	9129.88	19296.4
Nalidixic acid	233.092	345.69	370.178	1652.48	1803.8	1258.55	1875.84	1237.67	1316	107.487	2735.37	698.526	1598.87	997.175	1249.6	2746.91	239.539	707.588	1441.86	1947.26	167.482	208.841	231.071	173.145	246.218	229.052	594.04	595.04	945.828	774.399	719.521	654.386	702.682	574.293	13310.8
Naringenin	227.201	584.32	13187.8	13040.1	13720.5	12828.9	15935.2	14253.4	5630.42	13374	13245.9	6181.9	10382.7	9025.03	14866.1	636.117	10418.8	12940.7	11797.6	15472.1	3660.05	10397.7	6855.99	7811.63	13346.2	4716.34	5777.56	9038.59	10315	10426.8	9235.82	9044.72	10072.9	9565.17	11135.7
Natamycin	471.299	406.396	14286.6	8427.88	6168.41	11303.2	7500.86	17676.5	30394.3	11165.6	8204.84	9360.9	12929.7	50439.7	6765.79	6351.02	8590.52	8730.75	7543.41	7958.7	11194.4	20497.4	23730.8	19448.7	17136.6	19196.8	20556.8	11925.7	12071.3	11766.5	11319.6	3994.09	11970.5	11472.1	3834.98
Nicotinamide	123.055	63.444	482639	439879	275552	472007	420789	458245	245191	524860	279179	312211	427958	372306	320546	516304	352982	485208	369415	482445	328808	773032	519626	699230	640736	398757	1.14669e+06	411821	327807	418844	444929	470780	413285	449229	2715.37
N-Isovaleroylglycine	133.061	48.901	1468.86	2972.86	1882.77	2163.17	2476.4	1914.83	488.927	840.019	2044.43	744.442	1476.74	1242.31	1119.88	2378.97	1211.35	1200.23	1741.67	1711.97	366.669	987.087	944.753	710.737	912.617	651.873	1719.42	1113.27	1193.08	1209.03	1236.66	1273.96	1301.97	1293.33	37737.6
N-Octylamine	130.159	304.888	8863.63	8821.92	7670.36	7835.49	8079.29	8379.28	6392.94	7315.03	7584.26	6952.84	9133.42	7019.07	6200.6	7661.91	8414.45	6778.55	8377.81	7188.39	6294.18	6633.42	6020.86	6981.67	6706.2	6914.69	25547.7	7494.5	8292.02	8343.22	7361.7	8597.53	7333.31	7391.81	88884
N-Oleoylethanolamine	326.305	606.144	18783.2	5030.64	3621.56	5426.87	7103.96	9608.87	30328.1	5813.73	13646.8	17531.3	10558	20552.6	6179.07	5748.45	7095.49	5792.62	7558.79	6995.35	4710.36	5953.74	5073.26	6261.04	11224.4	5294.78	28416	9514.21	16742.2	11876.3	8252.65	7965.27	9125.76	7984.38	4604.73
Norethisterone	299.2	486.998	8672.48	2077.33	2235.96	3000.33	2510.53	5080.08	11117.4	1646.77	1045.36	6416.82	1531.44	5408.34	1480.6	1448.62	2790.3	1945.77	1932.01	1405.16	1560.21	2350.68	1580.05	2043.18	1761.77	1412.49	4223.27	4224.27	2424.12	3037.16	2813	2497.25	2960.12	2249.94	3736.54
Nortriptyline	264.17	259.149	643.865	1645.49	822.889	1035.49	1450.48	818.282	492.884	629.77	960.63	516.431	905.131	839.962	727.293	1002.43	886.179	844.681	1093.52	959.556	512.466	924.536	623.44	298.178	822.701	554.399	1062.58	1063.75	1171.26	999.185	987.951	965.483	936.16	940.92	2201.14
N-Phenylacetylglycine	150.055	63.14	2233.82	5439.1	4733.74	3848.23	5575.73	3798.78	814.138	1324.59	9550.77	1070.81	5305.02	5007.26	8547.17	11372.1	1178.13	5043.69	5856.52	10063.8	1534.37	4350	4332.59	2987.87	4026.95	2828.47	6729.84	3824.39	3979.06	3884.18	3958.97	4164.79	4126.25	4354.6	17669.6
N-Tetradecanamide	228.232	599.487	5220.54	1905.1	1635.91	2106.82	2562.56	3563.23	2666.06	3409.74	2979.31	1819.98	3420.45	2941.57	3039.93	2945.8	2780.15	2528.91	3046.96	3643.3	3292.26	2285.63	2599.43	3134.04	3335.93	2945.93	4332.23	2792.03	4360.83	3563.11	3176.12	2802.32	3096.96	2259.45	7906.99
Nε,Nε-Dimethyl-L-lysine	175.148	467.412	7052.56	9189.19	5877.77	7724.49	7956.68	6686.53	3749.39	3713.57	4105.69	3664.95	3655.4	3380.72	4071.1	3904.42	3534.29	3867.14	3781.3	4279.45	3911.98	5425.31	4873	4623.53	5084.17	4360.1	5133.41	5134.41	6324.54	5423.51	5056.44	4731.59	5147.7	4787.75	25404.4
Oleamide	282.279	625.384	60748.4	18886.3	5837.23	42806.5	72726	99065.3	136031	30112.1	18099.6	25176.1	28172.2	60689.3	7080.46	68022.7	38367.8	17329.5	28121.4	39881.1	27875.1	12961.8	39827.7	14117	71859.6	16202.8	163948	71081.8	70937.3	88128.2	67266.6	48614.7	59847.2	41729.3	29696.9
Oxibendazole	250.118	518.223	1166.64	1444.36	995.819	983.936	986.181	1187.36	1084.71	1173.64	1432.3	1008.7	1269.35	1216.5	886.432	1097.81	1306.18	948.215	999.991	1107.39	876.907	988.753	953.659	1105.06	766.797	954.429	1412.45	1143.4	1168.35	1495.52	1199.89	1000.59	1019.61	875.867	197212
Oxypurinol	132.076	111.389	40228.2	18065.6	13937.5	30572.6	18311.3	31509.5	201750	22171.9	15467.3	111659	17845.8	124379	13626	14940.3	15317.1	15361.5	16545	14856.7	14519.5	23981.8	31050.3	19225.7	23619.2	23465.4	359686	40838.2	42548.9	42563	45786.9	47954.3	46325.2	47204.7	4527.61
Palmitic acid	257.247	640.013	3231.09	0	0	1384.08	1347.69	4037.52	9119.73	2257.58	601.633	5022.28	3415	3224.26	0	229.855	81.7295	1111.25	1873.2	621.787	2593.59	2806.57	4928.93	4020.87	12604.3	2562.97	29696.9	6210.66	5569.07	6432.58	3375.64	2758.07	4432.75	501.799	240202
Palmitoleic acid	255.231	617.402	36765	3746	3081.12	12602.4	8192.62	22811.1	26787.5	15295.3	7788.41	19990.8	10874.7	18707.8	6075.18	5159.52	6284.34	6464.53	7082.09	5916.33	19063.7	34754.6	30000.2	22800.4	33204.9	21591.6	51676.1	18521.5	14717.2	22155.3	16455.9	12300.7	16690.8	12748.9	967.466
Palmitoylethanolamide	300.289	597.205	14609.3	5464.44	4195.64	4373.38	6910.1	7719.69	40812.8	4283.89	13766.3	30956.3	10388	25042	4734.02	5047.47	7112.64	5630.34	7407.57	6126.55	5258.43	6181.24	4631.19	6243.62	7728.83	4953.43	37943.1	10227.7	16527.8	13200	10275.1	8875.29	11617.8	9111	32574.2
Penicillin G	294.191	342.908	12351.1	11981.7	9251.02	12792.8	11083.9	11282.6	1626.22	11779.1	7762.14	7871.07	10165.5	6022.86	8138.04	12345.9	16022.1	10920.8	13762.1	10640.2	12115.7	19184.5	21364.4	18956.6	20237.8	17500.5	12326.8	12327.8	12493.3	12760.2	13912.1	15069.2	18051.6	18716.4	23403.8
Pentadecanoic acid	195.138	500.643	1839.12	758.79	618.88	867.416	774.586	1755.91	1605.32	1126.02	793.138	1408.75	1367.87	1450.67	376.663	727.055	433.226	538.832	624.771	619.918	740.384	938.083	1236.71	782.862	2495.66	692.513	17669.6	1215.36	1120.85	1084.43	930.507	1227.07	858.793	920.059	4254.24
Phenethylamine	122.096	265.611	3429.12	4415.53	4100.31	3903.58	5041.29	3750.48	3528.25	5179.14	3917.41	3722.84	4801.32	3719.74	5054.51	3956.37	3715.16	3817.06	3772.08	4467.35	3695.42	3621.3	3650.59	3543.34	3716.4	4202.6	4362.44	4363.44	5224.41	5697.76	4492.98	3961.22	3782.09	3949.24	5495.38
Phenol red	327.253	510.192	91113.9	70618.3	87815.6	111742	89119.6	103378	82463.3	87067.6	75716	88567.4	107717	104832	111844	117739	103112	97200.1	119553	113038	125346	103336	72404.7	103705	105494	123363	81854.6	81855.9	105184	121475	93049	102699	109808	97856.5	3.65818e+06
Phenylpropiolic acid	137.044	95.775	1137.43	1942.86	1816.72	1585.15	2442.69	1542.09	5083.18	833.931	1945.85	2909.6	1344.06	3360.47	1769.89	2071.4	1436.38	1847.59	1518.64	2037.26	1163.03	2138.49	2258.66	1539.39	2071.33	1416.23	5969.32	2226.28	1799.05	1782.93	1897.21	1887.33	1875.54	1814.21	6512.88
Phenyl-β-D-glucopyranoside	212.164	416.228	579.318	390.525	510.633	605.45	445.772	691.779	651.828	1749.32	387.137	1189.06	869.671	518.157	1298.06	529.101	559.936	994.296	494.824	905.226	435.266	696.141	651.199	549.379	547.674	520.52	25404.4	746.562	792.849	799.983	844.474	804.342	622.345	729.179	39639.6
Phosphonoacetic acid	141	472.661	7010.02	10278.6	8462.61	8151.31	9170.24	9140.19	8395.08	9094.06	9119.02	8178.9	9930.09	7857.25	8697.96	7857.27	9714.47	8569.9	7992.58	8025.72	7846.97	8517	8054.93	10568.9	7949.27	7757.39	15625.4	10377.1	8036.19	10655.8	7448.66	7544.24	7478.04	7871.33	680913
p-Phenetidine	138.091	261.359	1960.97	1531.94	1447.18	1486.83	1613.56	1774.67	1216.45	1552.39	1415.07	1438.07	1400.87	1299.6	1480.25	1486.77	1262.01	1366.54	1425.48	1506.75	1286.17	1601.27	1226.94	1465.9	1362.33	1275.61	1556.45	1557.08	1646.13	1580.32	1546.62	1519.77	1531.47	1500.78	9449.03
Prednicarbate	374.362	582.702	7493.14	947.046	1165.14	4435.12	1004.69	4656.49	4846.43	2664.31	2476.96	1980.43	2699.61	2112.71	3652.4	2906.55	658.317	2061.68	1871.89	3787.4	1388.92	1898.79	1689.18	1928.28	966.996	2114.13	4598.84	1595.23	1394.38	1436.88	1554.72	1713.09	1594.58	1424.56	4681.64
Prednisolone	361.207	272.763	1751.57	1679.8	964.521	1610.77	1579.93	1330.13	1853.33	855.302	761.92	1177.74	925.518	894.942	695.626	1054.52	933.54	1181.6	874.949	903.609	710.56	1698.09	1401.37	1307.13	1342.95	991.699	810.765	911.765	1005.96	1860	1063.06	998.467	1163.05	1129.26	970.951
Pregnenolone	317.247	662.187	4774.18	2556.29	1513.03	5033.41	6944.92	6102.86	0	5266.91	1435.91	1811.89	5325.58	96.4626	1148.43	3747.9	2365.24	4148.99	6027.75	2099.42	10540.7	33900.8	27494.8	14949.5	57781.2	6402.63	5195.39	16221	11195.8	15248.9	12161.8	9482.06	10100.3	5336.6	24117.7
Progesterone	315.231	538.442	3664.45	1927.27	2224.03	1033.44	1847.58	1807.49	3721.72	2194.37	1112.11	2877.23	1104.07	2334.49	638.964	1946.75	3207.55	1626.14	2361.33	1273.3	432.862	1094.45	761.221	385.137	81.5241	421.129	17047.2	1069.6	1053.18	1741.86	1815.91	1408.53	1515.81	1263.6	29191.4
Pro-Leu	229.155	256.548	25634.9	33656.7	19512	35336.7	29147.7	23633.6	14085.6	23090.7	21038.3	20812.3	33855.5	21091.3	24883	30580.7	33907.1	34973.1	34216.1	29746.6	27045.2	59020.1	37352.6	50755	43164.7	36539.3	2715.37	48694.8	32948.4	25958.5	37473.1	38422.5	36732.3	36519.8	2165.98
Propionyl-L-carnitine	218.139	255.682	18446.4	56184.6	33563.1	24660.5	51790.1	25487.7	6792.06	35724.3	29297.7	35114.5	53089.6	25803.9	23663	47838.3	6958.25	42526.4	55146.1	51227.1	11809.2	29698	15231.4	21774.9	20981.7	14785.8	146056	37642.9	42897.2	25208.5	37285.7	35302.1	36045.9	35561.5	5777.56
Prostaglandin A1	315.236	452.398	1639.37	2818.42	2987.06	2503.51	3738.46	3502.59	21654.6	1339.85	1733.75	11269.8	1316.17	10357.6	1109.16	1742.52	5071.04	2503.08	3073.73	1390.28	2946.05	6242.71	2111.73	4039.02	3994.85	2548.92	4077.31	2304.71	2322.5	2622.02	1931.49	2522.03	2203.21	2152.28	948024
Prostaglandin B2	294.206	569.775	6843.12	2301.73	2881.86	5216.34	3006.18	6569.16	54831.9	3248.99	1834.56	31900.4	2476.09	32925.7	1948.57	3219.9	2949.98	2583.98	2531.91	2173.51	4107.01	5753.46	4452.7	6119.31	3234.41	3295.05	7568.76	9569.76	6573.92	17923.6	20795	11428.2	6048.35	5778.95	9878.68
Pyroglutamic acid	119.035	142.134	10085	11928.4	9332	10142	10412.4	9829.07	9178.36	9237.89	8809.38	7145.31	9189.19	7317.99	7945.04	9572.13	7279.01	7835.13	8146.65	8953.48	6024.33	12565.9	10264.3	9477.18	11625.6	8074.02	30911.9	8140.71	8425.01	9518.32	9106.97	8996.22	9081.87	8817.29	6512.28
Pyrrolidine	72.0803	57.416	3864.52	3192.08	2523.98	3495.29	3575.35	3612.16	11035.5	2244.56	3452.99	6317.91	3139.91	6322.03	3661.67	3355.69	2748.07	3228.39	3076.66	3615.15	1770.04	4094.28	2009.9	2763.32	2489.3	1779.39	19716	3746.54	3280.53	3555.52	3520.72	3489.96	4051.53	3603.36	4919.66
Raubasine	304.284	517.701	888.294	782.882	708.757	1050.51	956.322	972.782	549.332	943.101	2017.07	752.413	1970.64	668.521	863.095	1943.25	2008.21	979.458	980.121	1972.4	1137.12	977.527	1079.03	2093.09	2163.14	1053.24	27287.4	835.42	1915.83	1137.17	2033.53	1837.47	843.816	820.545	41229.8
Riboflavin B2	375.146	397.74	13856.8	4587.53	8822.76	7273.93	7382.64	11589	403612	4335.85	3855.53	210984	5238.17	196334	5050.35	4437.05	7213.1	6392.43	5890.89	5081.93	4535.13	9764.2	7920.41	6491.01	8430.4	5378.23	306799	43176.4	32011.1	37315.6	41359.8	41917.3	40916.4	41753.3	438671
Riboflavin-5-phosphate	457.106	344.138	1229.2	1222.26	1428.38	924.728	1568.96	2831.59	286.522	855.333	925.8	307.188	1252.85	468.476	772.299	1286.65	1552.9	1657.38	1490.8	1148.57	208.346	475.695	329.419	391.196	385.546	320.722	43415.6	707.025	1303.44	1449.72	1174.23	1078.84	1016.55	845.158	80304.7
S-(5-Adenosy)-L-homocysteine	385.129	115.457	6849.32	4385.24	3030.16	5881.03	3867.25	5017.89	3848.58	2565.85	2867.09	2549.11	2677.61	2899.61	3110.63	3170.32	3374.78	2999.78	3667.53	2751.27	3418.79	5974.13	5269.68	5630.88	6651.12	4288.24	6773.18	4063.4	4360.02	4307.1	3867.35	3886.13	4023.59	4556.05	25138.5
Sakuranetin	244.263	506.688	6392.18	9546.73	9323.69	6875.38	10259.9	7913.61	3320.64	2212.13	13702.7	2850.04	7048.61	7980.48	8207.35	10160.7	5543.62	7219.26	9864.01	9331.45	1059.77	1562.16	814.832	1593.07	1028.58	1033.62	9449.03	6834.86	7104.19	7087.38	7469.95	7180.9	8138.91	7022.33	4.12424e+06
Salmeterol	339.105	61.881	2101.85	1698.82	2216.11	1703.6	1196.21	1237.13	1290.57	2706.9	2243.49	1282.1	1431.91	1101.02	1220.89	3858.26	1652.15	892.088	891.625	4021.27	799.1	7951.69	1410.33	1267.72	4864.19	2773.53	2829.56	4695.47	3899.09	3605.13	1386.11	1203.5	3408.48	4603.9	749914
Scopoletin	193.049	357.691	2326.39	3274.09	2523.02	2612.22	2856.49	2983.31	2113.96	2809.66	2875.08	2652.95	3643.71	2699.93	2724.05	2872.83	3490.09	3213.11	3047.18	2795.84	2966.76	2939.4	2614.67	3786.03	2472.27	2850.53	3366.2	3618.34	2457.24	3229.22	2725.13	2578.24	3111.56	2683.61	284381
Sebacate	157.08	48.031	735.41	1007.82	600.227	806.029	1716.45	856.542	1745	853.071	705.253	1209.98	687.752	1415.13	668.009	902.642	812.816	752.14	701.738	766.12	592.253	896.461	710.717	752.835	885.325	841.448	15132.9	652.197	686.166	1017.19	901.072	939.838	2712.18	1315.6	29763.6
Sinapyl alcohol	161.081	363.275	835.933	657.13	698.287	753.161	809.236	876.366	2291.71	787.972	773.833	1372.28	897.534	1533.57	785.403	1175.29	776.54	779.692	982.047	913.925	1005.6	851.324	962.878	1021.68	889.394	1198.83	3340.03	860.596	837.363	1011.63	1085.01	1016.69	1315.15	1150.07	16235.8
Glycocholate	366.146	340.786	3476.74	442.3	619.632	2095.01	653.483	2186.95	432.003	3725.85	1554.94	1353.62	2664.67	689.147	2298.1	2905.17	214.278	1227.64	987.089	2160.47	363.608	553.331	516.17	491.793	597.474	523.951	653.217	654.217	918.108	759.194	934.846	1205.3	1015.03	1050.42	12061.3
Taurochenodeoxycholate	382.162	278.053	76032.8	14157.9	33724.9	46127.9	25135.6	62093.4	3245.43	82884.1	63572.8	59924	62992.3	36971.8	65292.1	80081	2427.67	34458.5	45706.9	78128	1682.34	4051.04	1727.74	4284.55	4797.46	2387.43	29563.5	29564.5	26753.1	33452.2	32751.5	31579	45837.2	34640.3	1852.49
Sulfoglycolithocholate	389.255	526.234	503866	39875.6	111220	292086	83514.3	327770	3574.33	196584	144509	99972.2	162825	75294	204195	199784	6865.53	106338	105827	204912	3054.66	4239.78	3906.8	2268.82	3373.63	3114.29	80007.4	80008.4	84314.7	85745.4	89260.3	91234.6	95242	95956.8	14915.2
Leukotriene D4	414.007	49.1485	290798	116806	82176.1	212097	106735	203478	108531	131372	105653	119374	132458	103826	113374	117492	41965	77713.6	83628.1	127318	196091	531171	311276	360193	519331	227479	172708	172709	172831	160952	172455	175903	145599	157462	42086.8
UDP-glucose	421.017	47.226	53775.5	101502	123012	73606	114687	84590.5	5873.68	78969.3	239265	49003.5	146973	142551	170509	197636	54031.9	111995	133617	183992	110928	104410	81577.2	113497	56604.3	87430.4	103395	103396	105554	109304	109517	112051	109824	111833	3045.08
Cyclic ADP-ribose	429.252	333.858	274.082	757.327	1132.21	648.916	1078.62	856.248	0	1206.73	1496.44	475.919	2186.72	706.292	905.747	1601.87	1408.31	1015.98	1381.61	1444.48	769.97	2427.44	503.88	1720.81	2658.34	823.297	1239.91	1240.91	1285.64	1323.45	1395.57	1397.56	1689.4	1538.03	34654.5
UDP-glucuronate	429.318	576.274	10078.9	17806.5	16811.7	13811.2	17676.2	13275	872.759	9841.86	30982.9	6463.68	18491.2	17449.3	24138.9	21236.9	16663.8	20455	19139.2	22660.6	12829.5	7961.99	7702.62	11204.8	4871.79	9604.41	14951.6	14952.6	14671.9	15453.7	15626.4	16096.3	15341.9	15797.7	4702.14
Glutathione disulfide	446.37	718.083	541008	982277	1.16842e+06	805683	1.2043e+06	874069	168732	382874	1.14581e+06	265344	796618	404316	961291	1.16216e+06	893462	1.01908e+06	1.11481e+06	1.0645e+06	141631	307966	176573	243159	231925	141979	4027.61	626078	663987	683031	726001	710778	735496	714426	3423.21
ADP-ribose	336	248	20193	17820.9	21500	22038.3	21433.8	905.92	29948.8	17796.1	16668.2	25980.1	11510.5	17439.4	18204	25005.8	21889.9	22070.5	19441.8	24704.3	11822.2	12521.6	12717.5	15445.2	12345.9	17941.8	13615.1	20348.5	21869.4	22144.5	22083.8	21561	23139.4		5414.18
NAD+	470.114	459.613	6455.05	18994	30428.2	12834.6	24645.4	19188.4	2746.5	24778.5	37013.3	16961.8	30165	25017.3	28805.7	38695.9	30773.1	31098.4	34893.7	34908.8	24798.7	31508.4	15732	29700.7	24783.2	20013.1	27218.4	27219.4	26344.5	26036	27513.6	27645	26384.5	26676.7	8096.74
Dephospho-CoA	479.841	44.514	23136.2	47197.8	32395.1	34096	41142.9	29357.6	1312.4	27467	26127.5	12884.3	25210.9	16582.9	25659.4	29159.5	36004.9	28659.4	28077.2	27612.9	8911.08	29185.2	20276.3	19657.3	21105.4	15272	16281.4	25082.2	26747.2	25994.7	26293.4	25767.7	25076.3	24604.7	875.613
AMP	482.281	411.757	311513	2.15607e+06	2.00416e+06	1.0019e+06	2.20122e+06	1.02883e+06	5099.23	865392	1.70044e+06	333445	1.25308e+06	760918	1.227e+06	2.01645e+06	962785	1.16271e+06	1.57326e+06	1.67608e+06	345133	1.96222e+06	1.53352e+06	1.27098e+06	1.57086e+06	836258	6.06767e+06	1.19775e+06	1.26062e+06	1.25365e+06	1.29879e+06	1.30584e+06	1.39961e+06	1.37515e+06	11588.5
CoA	512.903	48.1145	37819.1	118869	93545.1	21643.3	112555	68976.2	3839.38	72853.9	96806.7	37610.2	94538.8	64701.6	97532.6	117554	137390	105900	104709	116334	48721.2	98950.8	30591.4	78726.3	49567.9	41526.5	32906.7	81343.1	84907	83776.9	90482.3	95847.9	55732.1	52723.4	2873.8
Acetyl-CoA	530.216	368.424	6510.9	8509.64	9007.61	8535.02	5729.46	3743.41	11025.8	9658.8	796835	7894.6	8869.5	8632.9	51888.1	65795	74064.1	60884.5	78426.5	64633.5	7156.61	11456.3	5403.08	9378.26	8652.61	5353.22	43121.7	43884.3	53047.8	40096.8	31508.2	30544.4	17784.5	18073.2	5929.21
2-Aminomalonate semialdehyde	126.022	50.0565	48156.9	55145.9	57593.9	50227.7	56532.8	53676.9	68469.2	63861	61535.1	65431.6	59362.7	63802.7	63860.6	59511.7	68676.2	66877.8	64369	63206.9	70839.6	54434.8	64791.3	63326.5	56717.5	65993	64853.3	64953	57970.6	63224.7	61758.1	61828.6	63245.7	61349.2	3407.19
O-Acetyl-L-serine	130.05	49.968	103180	162404	135872	132834	168481	110982	82078.1	83264.1	143133	76896.8	108710	122914	154521	161616	134606	146641	156253	179795	125221	167383	140864	151522	153234	138556	145250	145451	133646	145356	140461	131256	135469	143565	4518.54
Phloretate	169.07	316.183	2389.47	2030.13	1845.38	2208.63	2135.53	2387.35	2204.48	2667.54	2019.07	2797.48	2177.2	2251.5	2272.26	2828.15	2305.83	2256.8	2365.67	2579.47	2142.25	3167.25	2239.93	4737.27	2636.12	2197.9	2480.61	2411.61	2157.03	2512.62	2320.33	2327.93	2470.95	2734.63	15749.9
L-Citrulline	176.103	50.9	7688.59	16072	12207.7	12505.2	14661.6	10767	6753.49	8322.69	12240.8	8446.62	9900.38	11121.3	10280.7	16485.3	13408.4	12013.3	15026	13865.1	8700.8	13133.5	11035.4	11288.3	11328.2	10031.7	10265.2	12266.2	12626.8	12182.9	11426.6	11643.8	12095.3	11744.1	11551.4
Hippurate	185.065	297.475	571.047	849.979	664.094	716.792	820.118	927.579	591.54	490.919	1530.75	524.639	958.013	882.195	699.67	1702.64	693.505	868.904	1085.29	1206.61	536.081	794.019	515.827	650.962	567.864	662.578	597.263	598.263	672.741	560.898	612.462	877.007	618.164	638.687	2463.56
Zeatin	202.107	207.106	1586.77	4323.75	3161.78	2424.52	4843.66	2650.77	6220.25	1481.46	3146.96	4231.48	3239.54	4819.6	3597.75	4622.81	6848.4	5053.87	5475.19	4435.58	2667.74	7164.69	3791.03	5516.93	4743.08	3415.56	5345.69	5346.69	4695.18	3714.39	4823.14	4752.45	4725.33	4739.19	83322.2
2-Ethylhexyl phthalate	278.159	685.196	59985.8	55622.3	51685.9	49603.4	55282.2	60194.8	39102.5	59216.6	88139	111115	58441.6	117439	55846.9	53359.1	55700.1	55229	53059.5	86768	52198.3	48032.5	49270.5	73515	43995.1	53210.4	76356.3	76357.3	60452.9	59403.6	51748.2	48812.9	49445.6	51776.1	5494.5
3'-AMP	308.071	287.889	191031	174805	129941	177647	175245	162311	18662.3	126898	122718	72558.9	135535	78639.3	120727	167422	144309	140454	163601	150429	117336	273769	150281	172420	183883	127684	154264	154265	135963	137770	147691	146991	154586	150901	5874.27
IMP	349.056	76.0755	466786	128282	66164.7	207587	129201	263906	9539.83	166370	95250.4	97431.9	145853	61819.4	144625	80691.8	254563	163123	143373	106679	1.19743e+06	240695	196436	210823	169656	158526	2.72485e+06	193791	167325	200633	175351	202000	204737	166535	1095.26
3'-CMP	362.015	53.6325	10494.4	8967.82	8737.26	10695.5	8929.41	10736.1	1742.66	7933.51	8142.66	4565.86	7963.88	4829.5	8190.64	7864.39	6226.92	7492.67	6735.5	8786.78	3300.12	6803.02	4519.03	5397.4	5378.42	4120.73	8033.79	8034.79	8404.21	7669.11	7700.54	6781.41	7106.97	7240.08	15132.9
Taurocholate	516.3	411.579	42510.9	8509.64	19007.6	18535	15729.5	31743.4	5711.32	28415.2	28568.8	15913.5	28216.2	16859.6	41115.6	38254.8	4315.31	23122.7	21410.5	40920.4	4639.59	5269.98	5782.12	6896.91	4463.38	5823.13	17459.3	17460.3	14193.7	15749.5	14376.2	17094.4	16812.7	15576	82659.9
trans-Aconitic acid	516.3	411.579	42510.9	8509.64	19007.6	18535	15729.5	31743.4	5711.32	28415.2	28568.8	15913.5	28216.2	16859.6	41115.6	38254.8	4315.31	23122.7	21410.5	40920.4	4639.59	5269.98	5782.12	6896.91	4463.38	5823.13	4499.32	17460.3	14193.7	15749.5	14376.2	17094.4	16812.7	15576	5800.61
S-Lactoyglutathione	380.112	119.062	714.794	1568.91	5303.34	2068.99	5510.55	5244.66	391.089	422.375	268.077	447.771	475.335	884.21	1247.45	822.626	2792.94	2656.64	2783.4	1183.3	1338.33	7182.48	3707.29	3219.93	3952.73	3526.25	18535.4	5239.94	1346.88	2020.03	3451.06	792.995	4895.48	5690.52	5800.61
Sorbic acid	113.059	478.202	1228.67	1589.25	1291.08	1317.1	1383.65	1348.12	1213.88	1174.82	1233.85	1267.86	1355.31	1130.85	1243.72	1157.28	1301.23	1145.38	1223.46	1077.94	1290.03	1012.8	1058.8	1245.16	1099.73	1418.65	1262.66	1059.31	1035.28	1194.24	1086	1009.95	1059.17	1276.84	4634.85
Spermidine	146.165	42.778	1069.49	1665.71	1122.13	966.535	1241.79	678.722	1508.88	345.766	4414.65	999.811	3174.15	2755.39	1159.44	2732.65	1363.1	1083.78	2223.19	1978.76	864.783	292.054	1649.01	622.767	1135.41	1101.28	9209.07	653.518	596.969	850.643	1453.57	531.664	1291.12	1407.83	20810.3
Sphingosine-1-phosphate	380.256	511.918	616.754	2510.43	1923.24	958.154	2475.62	1641.37	8278.52	1064.05	4930.13	5403.93	3967.69	3885.98	3210.86	3176.75	2741.51	3107.14	3389.45	3574.57	1723.6	741.673	1933.37	1641.2	1562.24	1886.83	1001.5	1074.18	1455.19	2198.78	2868.87	1072.68	3000.24	3224.77	3035.84
Spongouridine	245.077	92.542	3114.21	3441.21	2417.33	3026.95	3294.98	2676.54	206.385	2046.05	2023.27	964.017	2075.86	1326.79	1654.3	2838.09	3401.47	2198.18	2879.46	2293.6	1655.06	2184.59	1928.09	1811.84	1965.87	1786.82	2331.33	5045.81	4220.59	2968.65	3461.99	3153.48	2752.54	2991.94	19296.4
S-Sulfo-L-cysteine	332.207	478.606	372.826	1857.26	1438.93	480.635	2060.58	504.318	120.546	1059.07	1175.09	584.753	937.818	385.606	1235.27	1193.86	1289.93	1365.61	1322.6	954.881	1530.44	777.839	922.66	834.053	889.949	1450.75	1140.94	1429.99	1908.48	1202.97	850.974	784.742	1158.43	1155.18	5353.05
Stearamide	284.294	688.46	8409.43	19750.8	9991.67	7453.27	30514.9	14641	39515.8	10006.8	71358.4	32679.1	104573	47684.4	27478.6	19247	108519	46527	57149.6	34421.4	49795.5	5559.81	77128.8	50333.4	63148	53542.7	48946.9	4887.06	63856.7	81441.7	168786	59134.5	40725.7	117632	14303.6
Stearic acid	243.088	374.976	58785.1	66337.2	77856.3	57568.6	77959.3	68436.1	56050.5	50101.7	53356.4	55704.4	49231.9	52326.3	94837.4	89450.2	95267.2	83004.9	88302.7	80246.5	42149	54335.8	41224.7	53134.3	55624	53329.7	680913	54335.8	116225	63134.3	656246	63329.7	206050	100102	37737.6
Stearidonic acid	277.216	562.913	8837.56	5163.68	6172.47	5859.01	9518.9	12139.5	303613	5958.96	5285.33	171538	6488.16	155084	5880.48	4582.28	12892.5	11409.3	7752.18	6700.11	5449.05	6458.36	18512.2	7436.22	8395.83	8448.57	132691	34092.2	19919.9	22658.9	28208.3	19264.5	31012.1	34974.7	88884
Suberic acid	137.046	63.221	2155.84	1951.93	2167.75	2435.26	2718.96	2375.21	3872.66	2330.72	2064.56	3183.64	2014.57	3029.91	2049.2	2374.22	2100.05	2011.62	2534.08	2228.18	2471.77	2225.75	2801	2448.05	2432.74	2547.78	6940.98	2419.6	2129.83	2296.96	2450.63	2665.78	2620.93	2230.38	3736.54
Sulfisoxazole acetyl	310.089	63.1	36755.2	204041	158972	147644	197500	87394.5	1390.72	45236.1	144025	20857.4	101321	87717.6	138566	114089	62785.7	73848.3	61815.1	111871	69673.4	76117.8	89500.4	65010.7	75882.3	68853.8	23189	34392.8	29919.9	25756.9	31609.8	21412.2	45980.6	41529.9	14901.3
Taurochenodesoxycholic acid	382.162	278.053	76032.8	14157.9	33724.9	46127.9	25135.6	62093.4	3245.43	82884.1	63572.8	59924	62992.3	36971.8	65292.1	80081	2427.67	34458.5	45706.9	78128	3053.67	1320.65	2810.68	1990.83	2420.55	2023.2	102690	4051.04	1727.74	4284.55	4797.46	2387.43	25435.7	29564.5	2256.23
Taurocholic acid	390.947	44.972	821310	95062.2	249248	480289	190753	573133	11837.3	430334	482933	212988	436963	242888	603234	661437	17575.4	310325	346275	640422	13064.4	4944.31	7376.99	9062.54	5784.36	10406	1.13962e+06	7376.49	9291.84	5641.24	8965.83	6403.97	199442	202986	4464.48
Testosterone propionate	345.242	585.266	2783.41	34.8201	63.3126	156.676	703.372	1623.97	30191.7	1746.27	538.155	17987.1	1573.36	17476.7	1377.74	693.657	842.857	1406.62	1534.29	1491.55	1257.69	652.17	843.538	1321	1000.44	1069.36	59436.6	11898.6	11349.4	14925	8982.38	11441.8	6508.78	6606.56	10843.4
Tetrahydro-11-deoxycortisol	351.253	536.61	3990.98	1413.43	730.108	1454.96	1491.52	3724.87	6464.52	8242.99	1401.77	7286.29	2006.88	4002.32	2783.4	3090.72	4150.97	3436.52	5923.84	2813.4	7793.74	9229.28	10422.1	7863.04	11295.1	9948.93	1343.73	26290	20597.1	17853.1	9412.89	24606.7	10454.4	6522.63	3507.01
Tetrahydroaldosterone	311.257	631.716	3499.28	16177.4	3071.51	22000.9	2283.07	3960.8	16983.5	1424.14	1240.54	18440.6	1368.53	12597.8	9016.54	1778.08	1708.24	2672.76	1477.9	1850.23	1607.65	1789.12	1693.51	1402.79	1798.42	1633.3	33984.6	6594.26	4343.1	8006.67	1870.22	6849.66	9659.27	10529.5	6058.47
Tetrahydrocorticosterone	304.168	445.053	64390.3	10822.4	4930.15	33819.8	5436.38	39406.3	22669.2	14634.2	3334.53	27818.4	18761.7	13625.4	2725.74	3366.12	6452.81	5017.54	5902.66	6146.6	8349.42	11554.9	13993.2	9337.09	15432	11003.1	21069.4	37473.9	31904.6	24719.6	65653.9	16818.8	54014	31476.9	197212
Thymidine 5-monophosphate	285.073	551.337	1313.58	3513.73	2734	2147.26	4598.04	2142.82	855.447	1395.97	3601.99	1378.25	2146.83	2094.76	2717.37	2529.02	2787.81	3372.97	2650.11	2922.39	1787.52	3631.54	4067.2	2106.03	3217.1	2570.85	4065.97	903.472	1121.33	786.91	567.146	877.951	2602.58	2661.63	4527.61
Tolmetin	258.11	53.701	26462.3	119573	112586	88013.6	120659	70682.9	23364.4	69823.3	93538.4	50874.7	82848.1	64382.6	55903.2	72611.9	38381.4	46907.3	59074.7	63170	72374.2	91758.4	76262.2	75802.2	92947.4	76520.5	3728.06	28820.7	29265.4	21754.1	26238.4	17388	62610.7	61447.3	9627.99
Topiramate	297.242	505.025	818.66	1463.83	659.799	1153.74	1093	751.762	1116.36	483.334	3122.76	803.524	1676.66	1755.69	2207.84	3449.93	2204.73	2306.53	2897.34	2955.34	207.161	483.018	363.615	367.128	429.394	221.953	2073.95	1140.6	1963.48	828.194	1582.86	1141.89	1139.8	1212.85	26159.6
trans-Cinnamic acid	131.652	53.678	1532.3	2446.93	2260.47	2196.94	2481.7	234.437	6898.89	1943.65	2235.12	4624.99	2044.09	5201.64	2301.42	2583.44	1840.43	1809.3	2337.41	3121.71	1355.01	1711.23	1999.41	1466.78	1828.17	1514.09	12061.3	1804.97	1813.62	2170.75	2847.85	1291.81	2117.66	2509.48	26095.8
trans-P-Coumaric acid	165.054	96.561	5610.43	9413.09	9080.28	7891.12	12816	8685.51	25928.2	4101.79	9819.37	13344.2	7159.42	16783.9	9190.42	9278.77	7440.12	9102.91	9307.1	9371.59	2962.23	3975.92	3942.52	3561.89	3853.7	3649.54	32341.2	12246.3	11146.2	9127.54	9164.26	8492.07	10955.5	11132.1	12333.8
trans-Vaccenic acid	283.263	648.258	211804	14008	12925.3	89780.6	29273.3	183269	241617	134585	19422.4	199287	82186	131366	20074	20619.8	43005	34461.7	41313.9	19555.5	43538.9	57192.3	89453.4	43741.5	92602.4	68135.4	22594.6	255361	256977	194147	402474	150413	70640.7	185470	1483.39
Trehalose	318.191	273.029	12268	11874.7	11354.6	12373.1	13147.5	12306.8	5975	11523.2	12557.5	9528.15	12863.9	9610.82	11835.2	13412.5	10876.7	11228	11590.4	13165.1	9217.4	10598	14526.7	10292.1	12480.8	11487.7	20949.8	8040.28	6409.33	8148.29	8392.09	6465.12	10148.9	10358.1	24811.3
Trenbolone acetate	313.178	498.646	1557.45	1181.8	1055.04	792.995	861.598	1153.61	5276.82	807.72	926.215	3889.83	996.534	3912.39	1173.26	1039.31	1312.32	955.683	945.264	992.679	1019.65	954.738	938.878	875.375	896.781	1019.8	1299.69	2748.4	3011.4	1363.27	1621.16	2338.68	988.49	1333.81	7057.73
Tricine	156.076	48.031	1106.52	1470.01	947.393	1171.86	1313.57	1085.94	356.63	767.759	1162.38	667.619	950.25	706.787	843.469	1249.13	1505.82	1262.22	1590.05	1227.89	923.432	1028.17	972.82	855.164	967.505	872.256	1458.85	2391.51	2242.5	1799.67	1938.25	1815.59	1330.8	1370.21	680913
Triphenylphosphine oxide	279.093	471.375	18690.4	15194	14216.6	14565.8	15290.6	17064.6	13714.2	15585.2	12753.5	14552.9	13096.8	12665.6	14140.2	14882.9	13870.6	14133.4	13138.2	14906.5	15189.2	13242.4	14530.1	13669.9	14525.8	14693.7	4045.71	16496.9	12976.7	14310.6	14523.7	12195.8	13316.8	14082.1	14871.7
Uridine diphosphate glucuronic Acid	429.318	576.274	10078.9	17806.5	16811.7	13811.2	17676.2	13275	872.759	9841.86	30982.9	6463.68	18491.2	17449.3	24138.9	21236.9	16663.8	20455	19139.2	22660.6	13097.7	15780.6	22001.7	15407.2	19727.3	19021	14689.7	7961.99	7702.62	11204.8	4871.79	9604.41	14721.1	14952.6	34238.4
Uridine diphosphate-N-acetylglucosamine	445.12	574.882	279946	403755	396924	340247	438538	334393	9540.42	236412	448433	126559	321924	242830	408229	397323	314611	361269	371349	412111	317322	392186	431619	352053	411656	375810	246962	268345	225629	260746	167471	195718	289548	306484	3314.49
Uridine-5-diphospho-α-D-galactose	421.017	48.226	53775.5	101502	123012	73606	114687	84590.5	5873.68	78969.3	239265	49003.5	146973	142551	170509	197636	54031.9	111995	133617	183992	78750.6	92397	90000	89261.2	93013.3	87034.8	1336.31	104410	81577.2	113497	56604.3	87430.4	98406.7	103396	12041.4
Uridine5-monophosphate	325.043	58.2365	12136.3	32670.6	32279.3	24984.4	34125.2	23016.4	1028.61	13426.7	24549.1	8975.17	18874.2	16311.6	32947.1	23427.1	20139.5	27004.1	22706.9	27867.6	23123.6	29052.5	35043.5	23341.5	30922.2	28973.7	9550.82	14341.3	12814.4	13248.7	11816.3	12142.4	22874.5	25440	14724.1
Vedaprofen	300.199	478.711	26025.2	18105.3	9493.72	17525	15025.2	16361.3	6439.17	14349.5	8596.37	9370.3	11757.5	7171.39	8610.58	13547.9	10673.1	9833.92	12895.8	11732	13934.1	10482.4	12400.8	12715.5	11574.9	13080.4	19079.4	15983.8	6445.45	10542.7	12769.2	6467.15	12231.1	13436	54682
Xanthine	153.04	65.6	10299.7	5815.87	4181.35	6478.29	8018.07	8625.04	139276	8612.61	6194.78	61668	6976.33	67136.4	5878.98	5152.31	9031.12	8189.33	7980.77	5693.46	8344.48	4000.61	7052.51	6445.4	4896.87	7440.84	391084	5850.29	17136	7354.38	10751.8	11777.5	21001.8	22053.4	6313.81
α-Ionone	193.158	467.454	13317.2	16375	10856.7	13493.7	14273	12132.6	5441.18	7198.59	6590.92	6578.29	6467.2	5963.09	7650	7680.23	6923.78	7177.22	7503.24	7527.72	7666.18	10828	11468.4	8661.73	10360.4	9280.47	1051.65	9853.06	9206.45	8869.89	9498.06	7960.04	9515.4	10134.1	4584.92
α-Keto-γ-(methylthio)butyric acid	149.023	584.994	72702.3	47081.5	43390.9	45047.8	45842.8	57943.5	68453.8	51110.3	46457.2	40431.8	49042.2	41922.2	46433.2	49141.2	49632.3	47080.7	48670.5	50291.3	48813	60544.7	45195.2	77195.6	50446.2	54198.1	1587.63	46558.7	44756.5	45968.3	40651.7	52004.7	46724.3	79241.4	284381
α-Linolenic acid	279.231	610.349	48123.3	8321.27	7362.48	17571.1	15208	38154.5	35875.7	26121.7	9644.23	34151.3	13469.7	33068.8	10095.8	10375.1	14888.5	11635.2	12296.6	10898.8	14183.7	20096.7	48599.5	17319.5	21055.4	21537.3	1068.18	71524.6	44513.6	37509.4	51634.1	33760.1	17859.3	28097	167387
α-Nicotinamide adenine dinucleotide	664.117	91.8585	18592.3	75370	91431.5	59079.3	105387	65809.4	2232.35	58771.7	119247	32350.3	97939.8	71419.7	77283.8	115680	93830.5	85854.5	107262	97590.3	80075.3	73895.2	41087.2	78702	53699.8	60456.9	1588.3	117391	40048.6	81222.6	78516.8	46714.6	81519.3	80885.5	92283.6
α-Zearalenol	284.207	276.738	1135.66	1186.95	969.619	1287.06	1211.95	1240.16	4708.59	1495.01	1703.98	2807.04	2161.21	3591.91	1764.06	1534.94	3591.93	2122.87	2260.19	2567.26	2038.65	1610.73	2110.24	1552.37	1940.01	1825.94	1542.45	1867.26	2439.91	4302.57	2090.36	7325.39	1320.88	1745.45	20204.5
β-Linoleic acid	281.247	627.305	246088	23144	18697.1	102398	44610.7	183341	309328	128658	29215	211896	77223.8	158890	33677	35188.9	70540.8	53468.2	60475.5	31221.8	56761	72831.7	108459	69733.5	109218	90407.4	1447.82	415252	312274	261025	406300	231711	117068	185550	9127.09
β-Nicotinamide Adenine Dinucleotide	471.099	45.434	12122	37238.1	52686.6	26902.3	44358.7	39486.3	716.05	11270.1	6943.45	4271.43	8847.25	3192.75	18774.7	16525.6	12670.5	18367.6	18229.8	17753.8	19937.6	53229.5	19189.1	33765.4	34796.3	19871.8	1411.5	14969.2	2024.65	8905.99	7869.14	2380.71	14572.8	15201.8	26699.1
β-Nicotyrine	159.091	281.743	2999.29	3337.12	2444.5	3035.09	3232.24	2685.44	4413.93	2007.77	2713.01	3329.84	2305.01	3471.9	2222.85	2898.43	1397.33	1951.17	2259.53	2709.37	1483.41	1740.29	1663.79	1566.64	1575.94	1571.07	1048.58	2894.19	1954.88	2132.31	2469.53	1647.71	2523.91	2536.15	60357.4
γ,γ-Dimethylallyl pyrophosphate	189	265	10332.4	13433.4	8569.51	19345.6	10289.4	9703.74	10150.8	11256.1	9476.88	15752.1	16107.5	24189.9	14925.1	17164.7	11528.1	11602.4	13084.6	11414.1	10756.9	14611.4	13403.6	9855.83	18034.8	11057.5	1291.76	11770.4	10353.8	15438.7	12013.5	12932	12130	14332.7	4355.15
γ-Glu-Leu	261.144	275.488	4329.96	4593.31	3707.93	4727.13	4766.13	4320.32	1803.1	2478.98	2796.06	2041.89	2319.17	2107.42	2789.31	2685.27	1510.84	2139.31	2276.62	2927.84	1247.96	1852.16	1733.48	1403.29	1757.13	1582.17	1106.56	3882.12	2175.72	2372.29	2961.72	1788.85	2492.72	2254.72	28662.8
γ-Linolenic acid	279.232	503.521	62825.9	64614.2	63940.6	2376.8	4287.45	3505.91	64619.4	59791.5	60637	35613.8	60016.8	31743	59887.6	2443.52	57916.4	3140.39	4922.8	2359.61	57483	56444.4	59281.1	2203.74	57377.5	57511.6	1151.87	5837.95	5870	56055.3	5990.97	4185.37	8085.86	8634.04	236041
γ-Nonanolactone	313.237	460.563	10579.2	7945.64	4956.63	3501.4	10197.7	5262.39	121463	3292.02	2072.77	73088	2408.72	60330.8	5587.42	6009.27	9619.64	8548.73	8164.36	6264.21	2760.73	3462.61	3149.17	2548.68	2915.38	2906.3	1193.11	6356.27	5968.33	4558.86	5683.78	3862.77	5774.42	30424.7	3502.29
1,11-Undecanedicarboxylic acid	330.174	469.562	162500	148200	149500	187800	156700	176700	129600	177500	156000	138800	141200	133100	144700	147200	150000	155000	179100	154200	141500	138500	183400	146100	154900	145500	183700	141200	143200	141900	148800	159300	185400	166700	9.83063e+06
3-Methyladipic acid	330.193	400.387	4678	2644	4216	3673	3168	3729	24840	4018	2964	15100	4091	13660	2911	4507	4770	4884	3566	3955	3497	2842	2989	3306	3510	3584	13150	5741	3885	4107	3763	5899	5924	4689	2.08381e+06
5-Methylthioadenosine	330.236	436.735	99470	47550	45900	61000	50560	69730	8669	59110	47620	24750	47460	24060	45080	46030	55710	49160	52450	49170	45280	55710	63310	53650	57540	54450	3188	64800	44310	46820	51860	38470	45400	47290	6089.63
5-Thymidylic acid	330.252	631.596	10930	26610	18990	17300	27160	17340	913.5	9654	21510	5378	13660	7490	18490	14150	14550	14620	18590	19230	13860	20220	19040	13850	21250	19970	20070	7123	4315	5805	6419	4965	16240	15960	9262.71
Alpha-Linolenic acid	330.272	668.661	17493	15480	17920	16470	14190	15070	12910	16880	13970	15130	11510	13200	17190	21540	19809	22625	18101	21378	15960	13150	10140	12908	15495	16150	15248138	431500	301400	290800	549500	161500	219100	171800	1737.01
Beta-Alanine	330.981	483.948	58980	54470	47820	57210	54510	54510	38490	44430	49250	35590	40500	42800	35720	43740	42510	39990	45050	44610	41930	47480	40670	46280	49160	44850	60780	57390	48040	55420	56970	44990	48070	47120	42783.8
Chenodeoxycholic acid	331.042	472.845	162400	70620	74250	198000	76610	143100	61150	142600	79640	98080	108300	63100	64070	106500	55730	61790	84490	94130	134500	32110	50300	87110	39540	96740	739900	96130	45150	75700	65380	26010	102400	92900	61621
Cholesterol sulfate	331.072	147.224	119200	150800	60320	174300	95330	450100	210500	69690	196900	93000	610800	360700	90050	63360	147800	132200	180300	177800	131100	70710	271300	78960	151300	195600	1602000	82970	376500	183100	3331000	786600	1049000	695300	4135.04
3-Oxocholic acid	331.191	523.291	231400	21940	35740	132900	30500	137400	2109	234600	69730	89960	154100	27850	119300	89730	4364	63760	46920	107900	8538	6424	6692	8442	7750	8105	45119	45120	15220	28850	30110	2619	47820	45790	151283
Cytidine monophosphate	331.239	436.995	131300	109800	119300	120300	136300	129200	128600	93650	114400	67120	108200	118500	153100	107400	85500	119400	95150	128300	81140	115900	139400	97680	128100	114800	109800	113600	102100	108900	93100	93020	104400	109100	10340.5
D-Alanine	331.264	646.306	58980	54470	47820	57210	54510	54510	38490	44430	49250	35590	40500	42800	35720	43740	42510	39990	45050	44610	41930	47480	40670	46280	49160	44850	60780	57390	48040	55420	56970	44990	48070	47120	30685.4
Dodecanedioic acid	331.961	49.881	18720	18450	20900	23070	20000	20670	15200	23970	19600	16350	17560	17160	17350	18220	18610	23500	30560	24170	20240	18900	25780	24470	19080	19010	19780	17010	18270	18850	17640	20550	23510	21220	863690
D-Ribose 5-phosphate	176.103	50.9	131100	124700	160000	146900	136300	125400	9936	9528	10258	13658	13698	88691	221600	206300	278200	213100	153700	238400	9300	116300	99160	73400	107000	58200	206299	206300	278200	213100	153700	238400	140700	145400	5920.35
Elaidic acid	332.045	472.813	94170	250800	76300	139500	150600	182600	64510	96370	101200	67110	175000	61290	46990	97700	34380	44980	70930	97520	51510	110200	90360	83480	117500	97080	9765000	362400	233800	124500	735700	69630	340000	95940	2.72485e+06
FAD	332.096	257.408	4353000	3922000	2826000	4231000	3691000	3864000	426600	2928000	2857000	1597000	2729000	1642000	2581000	3550000	3153000	2920000	3496000	3225000	2692000	2950000	2949000	2893000	2821000	2806000	5973000	6230000	3183000	4552000	4436000	2965000	2930000	3025000	58669.3
Flavin Mononucleotide	332.19	483.947	101200	87830	70940	96280	87830	95570	50660	67570	72990	59720	67100	61910	62040	82690	65130	64310	77540	73710	61130	72360	73890	66900	69630	68160	152500	191300	74060	132000	120400	74100	75830	74150	222029
Fructose 6-phosphate	332.207	422.586	105300	191000	148800	143200	177600	126600	63851.9	86599.9	96385.8	89562	102586	96852	344300	240070	402100	229900	194200	238700	52560	65380	118700	65380	61380	85470	779800	65380	118700	65380	61380	85470	145000	141400	112857
Fumaric acid	332.267	646.806	130000	144300	112500	125700	144700	120400	65480	119900	111000	101000	113200	96410	112400	132400	103700	110800	127600	129800	107300	110500	110700	99480	115800	119800	127500	166000	120500	129500	147800	98880	106900	116500	17411.7
Furosemide	332.532	55.1705	19980	8729	5834	11270	8442	13950	11140	1282	5239	6389	22720	7645	5614	2973	16100	4890	2720	11480	2617	5822	3066	6600	4158	4211	10540	4677	12510	3468	5936	4345	13970	10930	10108.8
Glucose 1-phosphate	332.922	43.817	105300	191000	148800	143200	177600	126600	69581	58692	69852	58962	58634	49958	244300	340070	402100	229900	194200	438700	52560	65380	68700	65380	61380	85470	779800	65380	118700	65380	61380	85470	145000	141400	57489.6
Glucose 6-phosphate	333.031	55.1708	17048	30891	24289	23404	28834	20442	14370	16860	17320	19900	18830	19950	37224	36338	43332	35979	30255	36284	18601	10772	19307	10505	10130	13976	779800	65380	118700	65380	61380	85470	145000	141400	401971
Glutathione	333.04	280.865	191100	1632000	659200	451300	909300	226400	10180	600900	562200	262800	598700	1026000	1202000	471500	142800	170800	101500	619500	493400	271700	397700	358200	328800	419200	181500	471600	540400	435300	533200	441700	590100	572400	500029
Glycerol 3-phosphate	333.059	48.9005	117500	252900	299400	175900	264800	202200	23090	172800	251000	110600	191300	160600	286400	254500	239900	255500	260600	263100	221900	268100	231900	249100	253300	235200	133000	122400	134700	117000	89840	106300	190800	192800	143649
Guanosine monophosphate	333.057	91.016	722000	546700	536200	607500	596900	642900	211800	526000	643700	425500	591100	445300	710200	635700	453000	543600	551200	623000	597000	627600	671600	585500	625700	603700	1261000	550700	544500	525700	471800	485900	524900	534500	269771
Hesperidin	333.093	63.4245	25890	34540	40430	9764	28660	24470	40000	29190	21810	8884	14800	27540	18060	18470	18460	26610	22910	27570	10830	36680	30790	35640	12170	24100	18909	18910	22260	22690	12560	18450	31270	13370	10273.2
Hydroxyphenyllactic acid	333.135	502.006	20420	36650	30020	29140	37550	26890	20770	16190	23420	17670	19290	21990	26700	29160	23900	26320	26790	27590	10950	18240	19120	14430	17870	15200	30060	45900	28750	32050	34190	24040	22700	22490	143629
Hyodeoxycholic acid	333.206	502.046	162400	70620	74250	198000	76610	143100	61150	142600	79640	98080	108300	63100	64070	106500	55730	61790	84490	94130	134500	32110	50300	87110	39540	96740	739900	96130	45150	75700	65380	26010	102400	92900	311178
Indolelactic acid	333.22	583.667	10810	9423	7041	9708	9199	9186	2604	6820	13020	5023	6941	7564	8534	15260	6433	7025	9905	11510	4360	6167	6813	5281	6185	5125	10230	15290	11200	11040	12640	8970	6907	7048	6280.71
Deoxyinosine	333.279	664.109	2825	2123	876	2631	1850	2322	2177	1306	883.4	1287	1138	553.7	1186	1372	774.6	860.6	1054	1131	1699	1538	4577	1593	2890	3104	572.3	2380	1313	1553	1404	1095	1635	1450	67149.8
Inosinic acid	333.976	49.634	19860000	4187000	2487000	12210000	3654000	12350000	226900	8412000	4274000	5219000	6265000	2721000	6042000	3179000	8775000	7659000	5975000	4513000	6378000	5487000	13360000	5490000	9381000	10060000	9673000	8193000	7215000	9200000	7036000	9142000	6503000	6702000	7654.67
Isovalerylglycine	334.097	63.75	8326	13390	8866	10200	12430	10360	3933	4494	10760	4401	7948	6791	5829	12380	8368	7097	9112	8856	2202	3343	3260	2831	2999	2595	7397	5348	5634	3931	7519	3498	5500	5924	8607.98
L-Alanine	334.206	503.191	58980	54470	47820	57210	54510	54510	38490	44430	49250	35590	40500	42800	35720	43740	42510	39990	45050	44610	41930	47480	40670	46280	49160	44850	34280	57390	48040	55420	56970	44990	48070	47120	154566
Linoleic acid	334.283	663.989	74270	62140	60200	63000	76000	59800	47930	62540	57980	49900	59600	57090	78800	84060	101900	83580	85750	96630	49280	66490	40930	52960	65700	40550	3.65818e+06	6649000	5093000	5296000	11570000	4055000	3793000	3254000	979885
L-Malic acid	334.921	43.965	979300	1137000	924000	1064000	1152000	994000	458600	973800	860400	768200	902900	702800	855100	1055000	783600	870300	936200	975200	773400	863000	844900	806700	854400	804200	1091000	1341000	905900	1002000	1161000	742000	895500	929300	22521.4
L-Phenylalanine	334.977	524.374	1272	789.8	522.1	1205	1088	587.1	14020	14020	954.6	9432	403.9	5498	606.6	1390	1550	1150	435.4	1550	1550	557.7	827.6	1550	626.6	358.6	525300	1351	851.7	1317	919.3	1550	1437	1288	10231.8
Mannose 6-phosphate	334.993	541.942	105300	191000	148800	143200	177600	126600	443700	36860	37320	189900	38830	199500	44300	40070	402100	229900	194200	38700	144600	295300	281100	227000	310700	237300	779800	65380	118700	65380	61380	85470	145000	141400	250510
Pantothenic acid	335.06	147.453	232300	531500	541600	430700	583400	456700	729100	235900	436000	510300	312400	608600	415700	534500	720600	575400	655900	471600	308000	455700	542500	395600	488300	450700	637.7	881600	407100	608100	555400	363700	523500	518600	5521.9
Phenylacetylglycine	335.049	79.404	16440	40130	34980	28540	41040	28080	6057	9815	70470	7899	39100	36110	63080	83420	8819	37170	44470	74190	8476	6398	3111	7595	4718	6374	47970	31900	31860	22020	29450	20660	27220	28190	179706
Phthalic acid	335.207	404.856	60990	31660	55810	47890	62860	37110	52040	32340	41880	63750	39110	68480	36020	65080	70510	68080	60590	73710	63500	36440	54050	59460	69830	39060	56030	33000	71140	35120	63050	40250	66020	59550	16706.2
Pimelic acid	335.222	475.05	2650	2177	1861	2097	1757	2586	794	2719	649.2	1663	1948	1319	1720	1820	1830	1587	1669	1564	1902	2494	1964	1944	1906	2556	15700	2877	2239	2563	3663	2044	1272	2028	3854.86
Pyrrolidonecarboxylic acid	335.295	680.222	17730	18100	19650	33600	22370	23800	74050	12450	21050	51590	16190	27230	17990	39880	18330	14300	13870	20500	12060	15330	12270	21290	28880	12330	94200	32050	21730	25090	25740	37610	22090	18020	4607.59
Riboflavin	336.016	49.931	15290	5718	9845	10220	8046	13820	489800	6102	5085	281800	6621	271700	6075	6614	7784	7673	9745	6557	4953	4627	4733	5489	4420	3926	346900	14080	9872	10480	12600	22500	46830	46100	1347.89
Sarcosine	336.072	303.784	58980	54470	47820	57210	54510	54510	38490	44430	49250	35590	40500	42800	35720	43740	42510	39990	45050	44610	41930	47480	40670	46280	49160	44850	60780	57390	48040	55420	56970	44990	48070	47120	4856.87
Sebacic acid	336.226	475.198	30310	29350	32690	36450	33350	33860	44090	35720	29680	27370	30200	27350	33100	31290	31210	35540	38460	30040	37930	32750	39110	31350	30230	40070	15132.9	32900	31440	32590	31890	35150	35970	31740	26699.1
Taurine	336.973	534.117	4953000	5311000	4666000	5009000	5154000	4910000	3447000	4529000	4713000	4226000	4454000	4178000	4935000	5163000	4802000	4916000	5020000	5138000	4809000	4823000	4624000	4916000	4840000	4734000	5072000	5935000	4798000	5261000	5095000	4565000	4563000	4973000	6228.61
Taurodeoxycholic acid	336.99	483.907	212400	26830	76870	122200	56690	150000	4051	110600	141500	49630	120000	88280	157500	192300	6440	98560	100400	181100	7698	2800	3332	4953	2594	4535	29760	8089	4005	4973	3890	4276	54060	58280	323014
Undecanedioic acid	337.054	62.188	30820	29890	28820	35750	30430	37620	27930	33980	30000	29420	27200	34770	33670	31860	29560	29960	40080	30170	33020	32330	40360	30160	28550	29580	39130	30900	30240	29210	35040	38970	37420	30490	144766
Uridine 5-monophosphate	337.077	55.127	882800	1589000	1507000	1228000	1708000	1268000	55450	624600	1151000	374400	865600	668900	1559000	1244000	905900	1268000	1108000	1419000	940000	1412000	1543000	1160000	1484000	1271000	870100	842100	625500	719900	578300	558000	993000	1019000	72130.4
Uridine diphosphate glucose	337.15	321.837	194500	369000	453000	265500	419200	304900	19230	287200	905500	176100	542200	526100	619700	730300	192200	410100	491100	684000	287300	327500	331000	314400	334000	312200	155300	380900	293100	412700	209000	317600	359600	377900	13481.8
Ursodeoxycholic acid	337.183	529.75	162400	70620	74250	198000	76610	143100	61150	142600	79640	98080	108300	63100	64070	106500	55730	61790	84490	94130	134500	32110	50300	87110	39540	96740	739900	96130	45150	75700	65380	26010	102400	92900	11327.8
Vaccenic acid	337.186	343.325	5106000	289600	228600	2816000	306300	3682000	3100000	1106000	198700	2201000	1401000	1574000	203500	211300	443400	362500	413900	262500	495900	625700	1034000	544900	909600	735800	276600	3750000	3344000	2810000	13210000	2137000	3463000	2080000	27446.6
Xanthosine	337.205	546.817	10450	4934	1978	4059	4557	9995	50430	4181	3370	20980	5394	17590	3717	3362	1518	2439	2195	3130	3451	3096	3385	3033	3567	2787	9612	5690	4057	7221	10130	9535	9866	6569	51260.4
2,4-Dihydroxybenzoic acid	337.238	626.788	5520	5520	6477	2682	6288	3894	1680	1680	3171	3171	1905	2902	4531	4071	1466	2548	3280	4574	1470	1893	2102	1369	1609	2018	1335.21	3179	1465	2722	2000	1816	2018	2205	1894.78
2,6-Dihydroxybenzoic acid	337.31	699.493	962	962	870.8	658.7	591.8	591.8	5400	5400	756.3	1074	1074	727.3	688.8	833.5	645.6	532.7	414.4	667.1	389.9	395.3	575.6	341	792.3	604.5	1004.34	677.2	732.1	345.5	732.1	345.5	2018	2205	2058.85
2-Deoxyguanosine 5-monophosphate	338.061	257.724	13710	35510	26120	11090	35580	17440	9662	10880	34790	5166	42980	12640	14180	27400	25840	17270	43530	52660	37820	18270	31830	12900	24020	39240	1104.87	19000	55300	14170	153000	21400	24960	24270	4263.95
Adenosine	338.066	51.183	2569	391700	83990	53820	53820	48330	4066	42230	42230	32370	62050	82100	60330	132400	317700	210300	135.7	95190	123000	54630	52100	54830	57200	82320	1266	29630	92920	36660	64010	59460	214400	214400	43415.6
Adenosine monophosphate	338.066	92.779	13710	35510	26120	11090	35580	17440	9662	10880	34790	5166	42980	12640	14180	27400	25840	17270	43530	52660	37820	18270	31830	12900	24020	39240	15380000	19000	55300	14170	153000	21400	24960	24270	1171.98
Ascorbic acid	338.088	313.789	13640	58570	55960	5890	50140	1717	1741	158.3	100100	378.8	25360	4999	60620	49590	1143	13750	10630	45400	402.5	45530	33380	6301	41240	4753	8729	357.6	163.4	163.4	401.6	401.6	12960	11830	3074.72
Dodecanoic acid	338.194	481.28	8200	16240	8151	11800	12650	8362	339.3	9706	10280	4768	11140	3389	5426	13450	2320	3285	8263	10900	8809	11070	7062	11340	10320	8820	283700	31430	10330	21520	21150	21150	14240	12690	28069.7
NADH	338.208	546.894	6685	5615	8225	5545	7735	7233	1131	4473	4160	3033	3895	2349	5340	6724	6117	8336	6037	6757	6692	7993	6527	8565	7940	8100	19440	7670	6819	5521	5508	4594	5012	6349	3853.89
o-Tyrosine	338.314	698.984	56060	125000	115700	71200	122600	80700	279900	43050	135800	147900	76590	226500	120700	119300	94420	123600	110900	121900	41030	52980	55670	44350	48600	44700	164000	136700	143700	94200	93170	143600	117900	114800	6741.99
Pyridoxal 5-phosphate	338.989	522.24	2837	3559	3311	3144	4370	4528	3441	5900	4939	3734	3255	7825	2872	4761	6250	5240	5473	3610	3554	2268	3253	6404	3348	3936	9397	5314	2966	3980	7704	2741	7020	3482	2191.7
11a-Hydroxyprogesterone	338.989	47.424	14400	4377	2029	9595	3180	10780	5965	4584	1392	5508	7623	5469	1969	3399	2417	1977	3682	4017	2795	3882	1999	2664	3837	2638	26670	27810	20030	19790	37500	16660	14200	13860	387169
5-Methoxytryptophan	339.069	50.8365	1944	1117	1656	1311	1786	2339	3722	2045	1586	4178	1832	5500	2286	1559	1445	1915	2587	2226	2324	1795	2337	2300	1970	1878	1799	1800	1534	2176	1530	2570	2342	3167	8449.54
D-Lysine	339.165	298.921	10390	11710	10230	12260	12000	9751	33040	6045	9559	16520	8995	19860	10100	11340	8713	10770	9599	12000	6979	6187	6161	6998	5924	6614	36410	18500	13430	16890	21680	12460	11110	10530	1.41051e+06
Leucinic acid	339.2	550.9	5624	19710	7878	5708	8415	6990	11920	3708	7174	6981	5229	9765	9870	15100	7075	11920	6541	10450	6629	6213	7057	7500	5753	5239	14799	14800	9569	10200	9758	8690	6682	5831	13042
L-Lysine	339.199	514.905	10390	11710	10230	12260	12000	9751	33040	6045	9559	16520	8995	19860	10100	11340	8713	10770	9599	12000	6979	6187	6161	6998	5924	6614	36410	18500	13430	16890	21680	12460	11110	10530	4598.84
3-Hydroxybenzoic acid	339.217	503.765	7291	2447	3385	3165	1814	4810	4104	3622	3960	2360	1072	2362	1556	1798	1901	2716	2292	1521	1098	1004	1143	975.3	1131	2297	3984	6037	2145	1871	2107	2605	2163	2831	4526.89
4-Hydroxybenzoic acid	340.064	50.814	6567	3867	3958	2914	4150	3747	7670	8914	8829	4976	6319	4537	5391	10870	6272	7205	12170	5792	12400	9771	8863	6502	8202	8914	3984	2741	4457	6740	4351	5249	12990	5947	17405.2
N-Acetyl-L-alanine	340.187	339.812	30050	31510	26110	34000	30060	28450	28340	25660	27790	28040	30800	24660	23000	28500	30380	25880	31130	26030	27830	28870	28260	27010	28500	30810	34280	37360	28860	33500	38880	31930	29200	29850	112390
Salicylic acid	340.203	551.042	22740	15310	9963	18430	10130	18220	103100	13180	10040	56230	11610	61700	8664	9827	8575	8997	12160	13020	10440	9076	11040	9175	11410	10830	3984	17600	20980	12570	16580	16830	23560	17880	7098.21
2-Hydroxycaproic acid	340.984	551.189	5624	19710	7878	5708	8415	6990	11920	3708	7174	6981	5229	9765	9870	15100	7075	11920	6541	10450	6629	6213	7057	7500	5753	5239	3985	14800	9569	10200	9758	8690	6682	5831	122710
2-Ethyl-2-Hydroxybutyric acid	341.004	440.748	3171	2279	1712	2527	1880	2042	3092	1447	1345	2011	9892	2140	2273	1889	6278	785.5	1278	1931	8322	1109	1524	1171	1309	9254	3986	2014	1631	6994	977.2	5244	10540	12000	2876.97
5-Aminopentanoic acid	341.003	49.806	3839	1927	2069	2627	2947	3245	11390	1351	2271	5026	2031	6096	2210	2159	2418	2127	2286	2018	1146	2004	1731	1822	2432	1917	10440	1847	1512	2461	2083	1850	2268	2632	39550.5
Aminocaproic acid	341.029	51.274	67870	47360	49650	27260	26930	58000	178700	29270	45330	119900	37220	156200	49080	37850	40810	55210	66710	47970	38390	41380	55020	33070	41150	42340	92890	34600	33400	28810	35360	49780	67160	56260	13615.1
Beta-Leucine	341.039	90.932	67870	47360	49650	27260	26930	58000	178700	29270	45330	119900	37220	156200	49080	37850	40810	55210	66710	47970	38390	41380	55020	33070	41150	42340	92890	34600	33400	28810	35360	49780	67160	56260	44303.9
Dimethylmalonic acid	341.109	52.6725	5051	6573	6593	4860	7119	4125	12530	2936	4240	8461	3820	4412	5332	5426	5318	4459	7232	4941	5448	7203	3898	6494	6626	4424	19960	6181	4358	5281	3996	2055	4768	5526	5284.74
Glutaric acid	341.113	435.135	330400	520100	446100	425800	524000	388900	294300	233800	504200	251600	358300	424000	549900	545100	419100	504400	543000	588100	471900	479300	456300	464100	448500	430700	1196000	572700	446500	602200	550200	461300	526800	508700	31392.6
L-Alloisoleucine	341.173	446.568	67870	47360	49650	27260	26930	58000	178700	29270	45330	119900	37220	156200	49080	37850	40810	55210	66710	47970	38390	41380	55020	33070	41150	42340	92890	34600	33400	28810	35360	49780	67160	56260	9048.71
L-Isoleucine	341.199	551.302	67870	47360	49650	27260	26930	58000	178700	29270	45330	119900	37220	156200	49080	37850	40810	55210	66710	47970	38390	41380	55020	33070	41150	42340	92890	34600	33400	28810	35360	49780	67160	56260	27934.8
L-Norleucine	341.232	545.961	371900	190200	196500	285800	206300	291700	864800	179400	178800	555800	184000	480900	206200	214000	208100	224200	179500	212500	124900	210900	227600	157100	213500	168600	92890	226900	133300	146500	175200	73270	262900	276700	4027.61
Methylsuccinic acid	341.942	48.386	3663	3663	3055	2455	3975	1885	19760	1915	1772	10210	2092	9811	1859	2433	1795	1679	2206	2032	1212	1367	1767	857.7	1123	1018	1196000	3277	1441	2068	1209	1602	2993	3500	1163.95
3-Oxocholic acid	342.087	279.26	231400	21940	35740	132900	30500	137400	2109	234600	69730	89960	154100	27850	119300	89730	4364	63760	46920	107900	8538	6424	6692	8442	7750	8105	11080	45120	15220	28850	30110	2619	47820	45790	16281.4
Indoleacrylic acid	342.1	440.755	890.8	872.7	787.3	912	966	957.7	1449	632.2	732.4	1122	685.6	1030	782.8	851.7	379.3	615.9	714.7	974.4	528.1	522.7	463.6	541.9	435.1	555	1175	1065	706.4	822.4	719.1	336.9	652.3	787	4693.45
N-Acetylglutamic acid	342.166	270.824	2139	1869	1604	2182	1602	2174	2143	1962	1301	977.7	1692	975.4	722.8	1371	966.1	962.2	953.8	975.9	217.8	217.8	882.5	161	564.9	767.5	1375	1376	1004	1132	976.9	675.9	1112	1529	86063.9
Perillic acid	342.166	289.06	6332	6656	7001	8724	7259	6185	6897	12750	11210	8493	9248	8299	11400	12300	15110	12900	17660	11620	13310	15140	22850	15810	15180	15410	2557	15900	18790	13900	11240	18980	6882	5895	32906.7
Nervonic acid	342.2	550.77	1985	2999	869.2	2426	2342	8849	16570	5832	4734	7551	27390	9469	2399	1544	4387	3453	4969	3886	3865	1455	2505	2909	2767	4926	63510	6110	34200	22590	248400	32650	27630	16200	43121.7
Arachidic acid	342.301	511.118	18000	19345	20610	18559	19618	19668	14990	22230	17570	15150	16120	17460	22330	23948	24940	23926	29111	27057	25210	17120	15010	20050	21130	17190	51900	17120	35010	20050	211300	17190	44990	22230	2803.87
L-Aspartyl-L-phenylalanine	342.981	488.938	1945	1344	1373	1648	1659	1654	7544	1082	1158	5169	769.6	4353	790.3	823.2	661.2	462.1	724.8	748.1	1174	1174	653.6	640.1	691	935.1	255.8	750.1	386.9	430.4	580.6	750.1	1743	2446	26852.6
3-Phosphoglyceric acid	342.999	535.279	4041.39	3098.22	3471.55	4408.09	3878.96	4187.83	3922.5	3866.7	3558.9	3688.9	3256.7	4025.8	5509.2	6779.72	6752.21	4862.06	6402.11	4778.94	3400.96	3801.04	2864.75	3802.69	2398.64	2224.11	27980	35700	14490	35940	18320	16660	32230	33460	119571
Cyclic AMP	343.02	49.941	6635	8420	5913	7146	11250	6960	5954	5954	11460	2189	7158	3782	8680	8926	6020	15100	9517	7394	7913	4279	13630	5747	3908	7506	7710	9425	15430	7480	6019	8778	14890	14560	20310.6
Carnosine	343.072	468.004	6455	10380	8821	9345	10850	8347	4024	11270	11080	8242	11930	7921	13770	13480	11120	12160	12710	12670	5797	8439	8580	7204	8835	6284	29499	29500	25790	24650	31200	14170	11900	12490	109959
L-3-Phenyllactic acid	343.09	51.232	2543	4578	2644	2585	2748	5082	9375	2428	2986	5788	5341	6941	4919	3522	5999	7507	2907	3709	3280	3598	5695	3848	4248	2879	5613	5614	3025	6422	3901	5870	2545	4280	63685.6
Nonadecanoic acid	343.124	51.9975	728.3	1506	745.8	883.5	1780	536.6	9171	392.6	255	7417	613.7	3905	371.6	846.2	335.5	500.9	304.6	627	933.6	1284	977.2	654.4	486.8	1208	143700	1214	581.8	784.3	558.1	140.4	4063	3070	1163.36
Deoxyadenosine monophosphate	343.139	361.481	27570	525.7	1099	29550	4313	34930	40560	43800	3824	40190	28590	13660	1091	779.4	2174	3272	3624	883.6	738.2	391.1	681	28120	1257	999.4	36470	33920	2977	29050	42030	2661	820.6	1469	1.21906e+06
2-Methoxyestradiol	343.168	501.114	49960	12090	6374	39110	10620	43650	35900	6382	4491	22240	7155	16300	4133	5217	18760	12960	8504	10030	5626	5629	7683	5019	4943	13320	18039	18040	8826	2701	10170	5401	12550	11860	918.658
Adenosine 2,3-cyclic phosphate	343.227	556.623	6635	8420	5913	7146	11250	6960	5954	5954	11460	2189	7158	3782	8680	8926	6020	15100	9517	7394	7913	4279	13630	5747	3908	7506	7710	9425	15430	7480	6019	8778	14890	14560	337163
Cholestenone	343.285	550.094	845.5	1046	1041	1496	1730	1961	943.3	437.4	1484	1097	2584	1284	986.4	633.9	223.4	676.1	881.3	1143	512.4	524.8	1660	347.9	370.4	573.2	1128	983.9	1040	952.5	2560	372.2	2300	1202	6160.23
Citrulline	344.032	67.943	11530	18420	17580	15010	18680	15250	6459	15770	15480	10600	16890	11560	13910	19060	13310	13190	16750	17000	8891	13030	12190	11400	12910	10780	6925	16930	13610	14520	19970	14300	13500	14410	1.02478e+06
Corticosterone	344.075	468.089	24340	7484	5606	14840	6430	16880	4117	9771	3591	6574	5703	3511	3599	3130	4794	4550	4090	3663	6177	7627	9365	7738	8570	8694	6925	27490	20770	18980	21960	5559	16840	10310	2492.31
Cortisone	344.231	556.686	3419	1297	2378	3253	1891	3007	17270	1116	3801	10860	3863	8616	2810	1802	3862	3267	6166	6085	4023	2972	6741	7064	3387	4461	866.8	4325	12690	13600	6798	9355	5709	5420	5113.41
Glycerophosphocholine	344.926	62.587	794.2	335.1	569.4	480.3	569.8	653.7	822	2281	573	1375	1314	483.2	1619	471.6	468.1	1211	436.5	1254	341.6	2798	1301	1454	2262	999.6	5605	594	476	481.8	553.1	256.7	968.1	851.1	130275
L-Acetylcarnitine	344.937	45.9915	33700	4589	6038	19640	5528	20350	28970	10980	4315	21060	7471	18760	5019	5059	3666	4392	4104	5458	3107	5666	6408	4135	5590	4484	19980	16720	12920	11620	14260	8999	9477	8895	3563.84
L-Arginine	344.98	459.25	4452	6259	1584	6384	4960	3212	3290	3057	3838	2714	3884	2800	2215	4872	1392	1961	3169	3311	1649	2257	1678	1563	2669	1796	58669.3	1356	974.3	1519	1279	665	2768	2319	1563.05
L-Carnitine	344.995	471.002	1397	1375	675.2	1445	1163	1235	1600	1052	938.7	1310	888.1	1268	965	1294	540.5	689.8	851.2	1223	1348	1021	768.6	1290	751.2	1116	3988	3887	1105	2829	2510	1768	1529	1279	39798.9
L-Glutamine	345.019	53.8005	242000	303900	288700	265500	315800	269400	105700	193400	292600	159500	252700	206600	339600	319300	221700	278100	280100	342300	193700	225200	221900	214500	232200	211700	245322	392600	245700	311600	347400	233800	251100	253300	10756.7
L-Methionine	345.059	478.22	3155	4334	2982	3175	3586	2929	5855	3373	3229	3256	2980	4269	2241	2753	3124	2489	2600	2644	2120	2448	2579	2751	2598	2483	4192	4425	3264	2278	3495	4038	2746	2711	82486.3
Niacinamide	345.068	431.289	4318	3451	3881	4364	2052	8387	2033	1565	2338	1670	5021	2516	2126	3326	5035	1770	2222	4524	2440	5546	8797	3141	6367	4686	761.7	3522	5430	5733	1987	436.8	7220	4524	5807.49
Nutriacholic acid	345.077	467.882	50110	30500	14930	43310	24260	34800	20360	23130	19910	25640	27290	22270	18340	23480	7207	13060	14290	22400	12390	12610	12190	14240	10930	11970	31840	47490	28760	31390	62000	16660	28270	25730	961.872
PC16:016:0	112.985	42.672	1335	4992	525600	470900	222900	105300	147300	22290	145900	36910	269200	146000	291300	76140	207100	200400	590000	305200	562800	138900	216400	101600	293000	460500	351.8	79130	420300	322700	3969000	208400	5296	268300	1929.31
Pipecolic acid	114.989	41.733	519.7	461.1	651.4	542.5	557.8	725.6	660.6	733	635.3	582.2	671.3	516.8	609	712.9	598.7	636.6	545.7	556	524.7	579.5	554	506.4	724.3	634.7	544.5	551.2	705.9	562.4	730.5	686.2	567	763.8	15168
Sphinganine	115.004	56.404	149200	105500	43030	63640	99170	65980	177300	41110	171200	108100	176200	157200	70120	70780	164700	112300	150800	97680	163300	78300	178400	162500	140600	162600	54179	54180	183000	322400	384300	317500	4124	207100	6.06767e+06
Triamterene	115.004	84.698	9398	10700	9854	11850	11160	9898	8633	12900	8628	10220	7973	5414	9130	9224	10830	11510	8893	8517	10750	10400	12430	11060	10550	9604	2498	9856	15360	7053	12140	7602	11830	4522	2852.52
Uracil	116.05	281.096	19940	3455	1465	12220	3782	11730	18950	11320	7456	12780	10100	12840	7012	3865	6429	8257	6323	4889	10710	2958	5978	5791	5910	6650	132200	24060	10570	29690	18510	19840	10370	13160	20197.3
Urea	117.056	191.97	67920	113000	95920	98410	111700	92180	89340	90340	130700	92900	114700	110600	157400	129400	122300	139400	132700	146200	89540	113100	108100	104300	109000	105500	80579	80580	102500	89930	88710	90650	98910	116700	60890.7
Uridine	121.029	343.763	172100	213900	145600	180700	202200	163400	8234	121800	162400	66630	129100	77230	108100	186800	215900	166200	210900	153400	121800	138000	140300	123900	131600	136500	5495.38	309000	295600	244500	247000	242900	178200	182200	991555
Vitamin D3	123.608	48.896	845.5	1046	1041	1496	1730	1961	943.3	437.4	1484	1097	2584	1284	986.4	633.9	223.4	676.1	881.3	1143	512.4	524.8	1660	347.9	370.4	573.2	1128	983.9	1040	952.5	2560	372.2	2300	1202	15497.2
3-Indolepropionic acid	124.008	49.579	911.1	6121	4048	4696	5719	2706	1118	1118	2967	754.3	2050	1966	3247	3671	1545	2469	3157	3695	1085	1957	2123	1538	1750	1846	1458	4317	3411	3081	3481	2029	3294	836.5	324853
Canrenone	124.007	253.999	1778000	1152000	1207000	1416000	1145000	1636000	1112000	1362000	984900	907000	1047000	1072000	402600	907500	512500	498100	785200	643900	1697000	1298000	1776000	1377000	1568000	1607000	789100	1121000	2252000	935800	2886000	965700	1462000	1413000	30449.4
Histamine	124.991	50.9175	2855	3641	1902	3386	2949	2547	2547	1832	1832	1307	1307	1307	2591	2975	4656	4259	3568	2510	3161	1991	1949	2734	1839	2522	216.2	5179	3458	4107	2778	2905	797.5	1947	9361.44
Medroxyprogesterone	125.01	50.1	178100	25410	56230	81890	32780	102000	1792000	73820	17870	574900	37440	986600	29870	35720	40630	45160	47590	32270	19820	31910	28160	46180	43820	25930	1194000	728400	330600	539000	430200	235600	417900	385500	6705.51
Succinic acid	125.097	370.127	604500	28260	24360	517000	32500	272900	564400	44290	17810	330100	53310	255100	56240	41400	47270	47700	51220	53930	36990	57250	20250	41640	39790	17860	8263	880900	575300	1171000	604500	559500	311700	158500	6.3155e+06
3-Methylindole	125.097	440.353	68440	65180	63190	66940	69110	65390	57490	58750	61260	54960	59520	56480	53160	63060	68620	60720	67350	56960	63790	58410	60940	65270	59990	61400	25582.7	86940	70420	80140	91460	74920	64460	64610	23037.6
4-Guanidinobutanoic acid	126.003	48.6	578.4	878.7	633.3	1228	1335	1022	1774	1774	1422	1006	933.7	1850	1070	3315	2068	1507	3498	2475	504.4	1381	1306	476.7	697.6	1020	1942	632.6	632.6	632.6	476.2	939.8	939.8	1188	75966
7-Ketocholesterol	127.006	49.283	3421	4278	1884	4559	2873	3939	1168	1488	1892	629.9	1953	461.9	712.4	1833	521.9	568.9	692.4	2531	1183	2799	1801	2030	2089	2293	581695	7974	2849	4224	14600	1127	5042	5362	727423
Thymine	127.04	119.449	218.8	306.7	395.2	249.3	470.4	450.4	282.3	316	394.1	439.7	231.6	397.1	239.9	427.4	284.6	399.2	793.3	385.8	285.3	246.5	322.7	224.9	465.2	479.9	754	755	214.1	501.9	447.2	253.6	260	388	1.03254e+06
17-Hydroxyprogesterone	127.051	65.7	8419	3047	11430	6524	8783	10590	354600	4660	3357	179000	6184	191200	5334	5364	11640	9056	9960	5407	6423	5609	7435	4415	3693	3744	13162.3	15150	10370	20580	12170	22710	38570	37330	1.84117e+06
Cortisol	127.076	341.414	6653	2019	5715	3398	2250	6585	26970	1493	2500	18170	2136	5721	1665	1329	2247	4729	3783	2268	1908	3561	5820	1230	1088	1154	41780	14390	10790	9984	5763	3477	14110	2531	247348
Testosterone	127.113	400.106	4961	2194	2601	2061	3487	2516	5316	1815	14120	3537	8872	11750	4669	17270	2333	3393	9467	12760	1512	1260	1651	946.7	1560	2562	5704	33640	12180	20790	21620	13660	7874	3593	41614.7
16-Dehydroprogesterone	128.035	50.1835	11220	8346	8882	12320	6546	12320	106000	9481	5213	49790	4950	56770	6630	9279	7692	6478	16830	7545	10020	8090	10620	7355	9984	8046	187400	20260	19180	22900	20110	9593	24340	20460	8418.56
Indoxyl	128.959	44.507	13190	12220	10380	14010	12110	12480	10990	8811	12220	9909	8404	12720	7859	11360	3453	4784	7276	8740	6936	8883	9444	9400	10210	9260	13180	10020	8474	8577	7656	6839	8624	9202	4415.32
Serotonin	129.019	62.8295	4829	1236	631.9	738.6	696	1292	813.2	3976	970.7	688.4	2808	1139	3479	2784	1260	2115	2011	2557	1936	3061	1612	1877	2218	2209	2978	1930	1915	1581	2910	1700	2248	983.1	30449.4
Acetaminophen	130.062	54.1995	1874	1309	1766	1755	1784	2320	2418	1869	802	1597	432.7	1115	1715	666.8	1143	1524	1017	982.5	1638	1690	1574	1830	1809	1609	4668	1333	1480	1756	1877	1640	774.5	962.5	4988.44
All-trans-retinoic acid	130.087	91.0025	77070	7920	7099	32250	6264	43300	3305	8135	6035	4505	6851	3704	4953	6507	11570	8718	8962	6325	6707	6748	7885	7330	6874	7745	4787	8204	5570	6086	5623	2534	13660	11680	1854.43
Delta-Hexanolactone	130.087	68.005	1734	1773	1647	1259	1337	1141	1982	1515	1611	977.3	1947	1365	1529	1581	1668	1757	2075	1632	1691	1369	1767	1336	1397	1572	4353	1572	1251	1510	1279	1330	1407	1607	1472.51
Gamma-Caprolactone	130.992	468.727	646.3	976.2	974.2	688.5	833.7	956.6	715.8	942.7	913.5	739.8	1102	926.1	1189	965.6	1136	829.2	991.3	911.8	963.3	687.7	837.5	786	882.8	1150	4353	896.8	999.2	1040	683.7	977.1	994.4	1095	1008.34
L-Proline	131.071	292.523	158.5	453.3	425.8	390.7	503.7	750.3	1876	1876	530.9	527.1	527.1	729.2	572.1	290.6	263.8	395.4	628.6	540.9	540.9	305.1	274.7	189.4	386.7	386.7	2904	575.8	274.3	594.4	515.9	232.8	303.3	470.2	1283.66
Indole-3-carboxylic acid	131.082	50.683	933.1	1498	1721	1667	1474	1852	1987	933.1	933.1	2056	538.4	1465	941.4	1524	2175	980	1890	1741	1903	1334	1652	1328	1305	1281	670.4	1467	2538	1141	2072	1959	1197	1427	3738.08
Quercetin	132.03	49.5798	7544	7517	14450	5661	9224	3180	5190	12830	12220	4155	15530	7235	4762	8432	5214	9758	11740	12970	6353	9919	8135	7846	5578	7554	10700	7604	9143	9027	7508	7308	12050	11490	4260.99
Scopolamine	133.014	56.936	4600	4561	2972	4539	4254	4679	8933	2607	2894	5609	2604	7079	3433	3913	1812	2843	3111	3474	2296	2755	3190	2587	3034	2665	4442	5004	2583	3293	2828	2290	3522	3387	18248.1
Hydrocinnamic acid	133.033	48.912	2737	1987	2315	2549	1475	2735	9504	2420	3049	6010	2388	7586	4233	1486	2460	1820	5674	3314	6024	2114	6422	2472	5298	3672	3339	3340	4532	4424	5885	7329	2082	4026	7795.13
D-Pantethine	134.017	56.699	7857	5825	3697	11520	5757	9890	65190	8953	10760	26780	8668	26760	7759	6001	15020	6495	13000	13040	15390	18170	10120	11620	16490	14390	5673.33	23990	9751	22180	15500	15420	16290	9947	5264.3
Mesoporphyrin IX	134.047	136.249	26480	32120	6641	17720	4524	17820	5313	39960	13020	11050	10000	14610	23160	18540	15930	8481	23360	7327	27540	29370	26410	24800	17270	25750	17860	45960	24080	27220	37580	23340	19510	10260	5349.97
Methionine sulfoxide	134.047	71.43	3174	4380	6165	4721	8673	4178	17690	2067	6269	9869	3749	9919	6701	6903	4321	5256	4565	6697	1995	2289	2177	1901	2590	2569	3286.68	8844	5173	6900	4850	4596	5098	3068	1834.81
Verapamil	135.03	51.983	76830	48390	28400	47800	39450	52620	9807	139700	58460	59610	100400	27600	123600	72940	6648	71630	45010	100100	6780	15240	9261	5172	4897	4293	44369	44370	10120	17360	18020	11440	39830	37330	699.251
Aspartame	135.031	86.506	4562	10440	7801	8116	9607	7779	9584	5567	5480	8402	4905	4120	7503	6014	2815	5130	5525	6287	3293	3531	4267	3279	3743	3152	961.872	6295	5221	5296	6255	6281	5280	4706	1949.01
N-Acetyl-L-methionine	135.031	148.109	6737	4877	4293	6003	5295	5523	1597	2998	4187	2179	3310	2893	4450	4107	2801	3535	3609	4111	2574	3641	4753	2609	3909	3578	2463.56	7298	3880	4798	5362	3495	3505	3628	66279.7
Alpha-Aspartyl-lysine	135.05	134.955	1251	1393	1211	1489	1556	1649	4108	790.2	703.6	1711	671	3253	912.1	829.4	289.8	536.1	660.7	959.3	284.3	568.9	550.2	557.2	584.9	409.9	1735	1736	727.2	725.8	902	578.8	678.5	709.7	1270.2
Dimethylglycine	136.033	51.546	2289	2182	2343	2241	2717	2026	39410	1363	2580	16680	1983	19920	2510	1830	1810	2167	2564	2231	1194	2497	2132	2104	2081	1946	14360	1753	1830	1764	2131	1601	2250	2463	1641.47
Coproporphyrin I	112	58	4009	5822	2144	3670	3601	2017	8350	6612	7972	8002	4519	7173	8772	12390	10360	13130	12500	17430	11960	7881	15850	9739	17630	6415	1220.73	14110	9901	17930	7734	4108	3418	2755	4100.7
(S)-Lactate	84.0803	44.127	53280.8	49167.7	45675.7	50483.6	46216.5	50847.6	33540	41110.6	28914.5	38945.6	37186.1	32361.8	40893.1	40918.3	39438.9	39838.8	42574.1	42418.8	42258.6	44419.7	46629.8	40640.9	47119.8	44599.7	1466.35	56492.2	42885.3	42365.7	48150.9	34851.3	42711.5	41397.4	4164.79
Fumarate	102.055	49.135	7215.88	20137.5	16000.6	9010.16	18223.3	12030.7	4065.54	14004.5	11965.5	9249.38	14214.8	8248.7	12814	18380.1	9909.38	11149.9	13452.9	16002.8	12116.5	9794.72	12953.7	11794.2	12018.4	12599.6	1258.93	12340.7	12056.2	17203.8	18102.5	9975.64	13089.3	13015.9	18468.4
3-Guanidinopropanoate	119.085	395.538	7605.52	7371.75	7134.72	7578.96	7788.92	7428.76	5890.65	6714.69	6910.75	6081.2	6825.37	6344.01	6005.9	7234.27	7785.95	6788.38	7546.1	6485.73	7100.36	6475.39	6873.09	7325.23	6740.64	6916	1240.63	9845.78	7904.93	9100.69	10418	8243.13	7392.89	7216.85	7974.85
L-Aspartate	122.096	265.611	34647	30740.5	22024.1	32106.8	27023.7	28186.9	24384.4	18478.9	25015.7	22484.1	21779.2	26384.7	16200	22544.7	6612.43	10960.5	15742.7	20129.9	15414.2	21906.1	22379.9	19547.7	23917.4	18894.8	1340.73	20113	14161.5	17842.2	16276.4	14495.4	19355.1	19550.1	1118.12
(S)-Malate	122.924	45.01	108889	126519	102629	117255	122769	104223	50762.4	107260	96159.7	85417.5	100178	78183.6	95964.7	115602	87905	95775.5	104314	108471	86495.2	95785.6	94647.1	89426.2	95405.4	90438.6	1259.73	148536	100761	111884	126885	82992.2	98886.1	102310	779.522
Threonate	124.087	807.694	16017.7	22883.1	27198.6	23054.1	29068	22097.3	4585.05	1024.43	35232.3	4193.79	20547.7	17863.4	31336.9	33508.2	26161.8	29219.6	34059.6	36356.8	16551.6	25931.2	24109.6	766.587	27520.9	19768	1526.42	5625.25	1122.84	5302.65	3929.61	4207.84	19120.7	19632.5	1889.33
L-Glutamate	130.05	94.9625	46275.6	56331.8	44386.3	51191.5	53916.3	46258	2741.66	48624.3	38996.7	25079.2	45306.9	22680.3	35370.4	43888.5	34234.5	35365.8	39479.5	40407.8	29326.4	39574.2	35270.8	34979.1	37656.8	25299.1	1500.11	51599.3	49972.2	42231.3	53359.7	41227.1	39115.2	38929.1	1404.81
Urate	136.075	369.454	12166.3	6009.01	5556.82	13401.9	7784.1	9524.89	158961	8005.61	4801.22	82956.4	7052.81	93444.2	5776.72	5737.3	5693.63	6036.6	8720.39	5969.34	4672.12	4662.85	7834.55	6528.76	7316.84	7086.91	1044.71	45890.5	32320.5	40398.5	28665.6	40744.4	25454.3	24995.6	1303.23
sn-Glycerol 3-phosphate	137.024	1039.42	15397.8	32766.7	38944.4	22888	34436	26305.8	3036.94	21636.2	32544.4	14609.6	24936.5	20973.4	35610	33066.8	30126	33051.3	32138.9	34035.4	28834.2	35524.6	29463.5	32321.5	32897.4	30503.4	34654.5	16044.5	17714.4	15273.2	11846.5	13993.7	24155.2	25404.4	2142.59
Aryl sulfate	137.024	1012.47	2420.84	3182.89	1968.42	2948.07	3034.03	2913.95	815.319	748.272	3129.42	777.608	2307.47	2431.75	3783.56	4175.53	762.269	1837.33	2840.85	4191.1	256.64	425.731	657.344	420.337	555.66	508.217	1285.68	2706.86	2941.39	1985.94	2909.77	1925.08	1623.9	1924.98	861.038
3-(4-Hydroxyphenyl)lactate	147.076	49.966	2749.82	4954.51	4073.31	3905.01	4896.79	3568.53	3065.69	2184.61	3161.89	2393.72	2564.5	2802.35	3586.89	3921.05	3226.33	3515.68	3569.67	3688.21	1503.11	2419.58	2556.65	1929.93	2355.04	1968.88	1130.97	6058.25	3883.51	4236.3	4588.43	3156.42	2983.7	3016.47	801.882
Pantothenol	149.023	3.3255	1066.13	659.89	2977.18	1160.7	1992.73	2473.97	1721.16	882.848	769.315	1305.49	791.328	1340.19	521.572	900.513	779.912	621.559	787.399	765.544	1276.65	805.944	1222.39	1188.54	887.919	1050.59	1027.62	1283.56	691.48	938.774	898.938	625	1158.83	1139.21	874.186
Citrate	149.074	258.454	115999	77823.7	98817.7	84437.4	60272.6	80234.2	136986	125988	153870	125850	135649	139875	38842.1	36790.8	44888.8	45779.7	41599.2	88542.1	137808	133645	52777.5	141479	93492.4	99677.8	1411.35	133645	52777.5	141479	93492.4	99677.8	63664.5	63234.7	1244.83
Indolelactate	158.117	90.0485	2384.62	2566	976.693	1353.46	1314.58	2188.75	722.902	1147.02	2769.71	935.625	991.435	1704.5	1980.56	3325.64	1396.97	1264.37	1516.05	2762.3	946.563	1211.54	1411.42	1164.5	1306.75	1071.5	1527.46	2932.91	2364.65	2202.11	2503.93	1809.34	1023.98	1736.69	2250.99
L-Serine-phosphoethanolamine	160.133	63.165	627.592	713.533	732.033	715.092	467.961	646.873	1282.14	972.917	1113.01	826.99	904.634	1039.96	1119.65	755.308	640.049	889.98	785.814	745.178	833.994	639.323	989.356	734.672	661.061	1001.38	1560.5	636.011	1138.27	1382.86	820.48	1048.24	971.115	910.129	1270.2
12-Oxo-9(Z)-dodecenoic acid	163.148	439.762	1517.55	1404.79	1779.94	1681.91	1465.63	1763.27	4928.17	1555.88	1769.23	3034.43	1403.41	2443.01	1375.14	1520.07	1300.3	1341.63	1587.36	1599.84	1870.26	1876.01	2166.78	1555.38	1484.6	1531.31	3035.84	2851.29	1819.49	2474.85	2213.97	2432	1798.34	1818.74	2060.75
Pantothenate	172.133	284.58	32322.6	71413.4	75670.6	59441.2	80720.9	63759.1	101057	32409.1	58874.5	70246.1	44386.6	84427.7	57960.9	75910.9	96335.8	82375.5	87923	66482.8	39832.6	48921.3	77669.3	53016.4	55076.5	61125.4	1530.27	109547	56527.3	86757.2	78976.3	47634.9	72832.7	69664.2	1929.53
Phosphoenolpyruvate	181.158	421.051	3202	2327	2068	2967	2398	2454	2063	1908	1895	1635	2018	1698	4821	6197	6317	4068	5637	4655	1516	1850	2033	1941	1622	1549	30449.4	1849.69	2033.07	1941.39	1621.72	1548.66	4455.6	4608.94	613.938
Tetradecanoic acid	183.078	379.853	5784.43	1887.67	1373.43	3168.01	1636.28	4369.22	2723.73	2503.84	1461.03	2435	2570.3	2111.63	935.668	1172.16	1013.31	946.919	1259.32	1317.78	2786.34	2385.42	3527.79	2694.01	3272.14	3556.54	1134.62	6182.07	6119.01	4539.15	13053.5	2926.36	5186.83	3851.74	597.882
Ergothioneine	184.073	563.94	2428.68	2768.27	3026.17	2674.94	3227.38	3201.86	1202.07	1995.21	4737.06	1307.45	2419.64	3337.97	2533.42	4631.98	2662.46	2811.1	3670.63	3549.52	2218.46	1583.46	2599.74	2142.06	2174.34	2216.52	130275	1464.75	1610.87	1637.19	1516.1	1512.67	2869.77	2759.7	574.661
D-Ribulose 5-phosphate	184.073	749.795	32715.8	17557.5	14926.3	25348.7	16005.6	24158.7	3010.54	23912.2	18934.1	16120.5	19057.4	12717.3	19575	18949	24108	22236.1	20744.3	19174.8	23010.7	22234.4	23594.9	23282.4	24129	23646	1269.07	30316.2	42695.6	32578.6	23759	35697.9	21618	22262.8	558.697
Pseudouridine	197.153	543.115	25999.1	32752.7	22506.1	27014.3	30982.8	25051.9	1564.96	17613.2	24903.4	10056.4	20276.1	11807.5	16772.9	28022.8	32509.1	25580.6	31840.1	23398.7	18571.8	21174.9	21395.2	18413.2	20137.2	20686	1196.23	46310.3	44773.9	36575.5	36963.5	37590.9	26831.6	27415.6	609.856
(9Z)-Hexadecenoic acid	209.189	583.282	66154.7	9309.39	5532.68	29725.6	7414.23	35951.9	26467.6	15428.1	5373.37	19436.2	14398.8	17998.9	4573.66	5432.15	5863.48	5451.79	6216.36	6047.45	8728.45	12617.4	18013.8	11043	14492.6	15687.3	1112.06	45204.7	44731.6	32354.5	94626.2	23847.2	30952.8	35272.8	549.94
Hexadecanoic acid	212.172	467.534	141938	35085.4	29234.5	102531	35985.6	130576	158432	64235.6	49977.1	103796	115998	93050.8	19205.8	38589.4	42049	33239.9	39751.2	28800.6	42745.6	47029.6	74893.7	42525.6	66700.5	54439.5	1471.21	112860	136023	130527	457535	90804	182545	114849	589.286
D-Fructose 6-phosphate	215.069	48.988	17047.5	30891.3	24288.8	23404.3	28833.6	20441.7	72556.6	5923.17	6026.1	31042.4	6228.1	31250.8	7224.18	6337.8	63331.9	35978.8	30255.1	6284.27	23337.7	45651.8	45575.1	36814.2	48216	37489.2	1351.2	10772.4	19306.9	10504.8	10130	13975.6	23578.8	23129.3	469.954
Hexadecanedioate	220.133	276.926	15557.4	12841.8	9157.88	14102.1	11008.9	12655	16055.5	7938.78	7940.34	12883.6	6517.56	11501.5	8033.05	10651.9	3916.26	6050.83	7568	9611.26	14601.2	12593.9	8911.81	14404.3	10954	12887.1	1027.77	41631.6	18978.5	30393.6	17723.1	12569.7	17763.2	15815.3	607.819
16-Hydroxypalmitate	228.268	526.279	12831.5	10797.2	7444.01	10380.9	8238.46	9935.47	16675.2	6174.49	6733.12	11150	7185.55	11602	5654.25	6404.28	3301.11	4802.54	5583.15	7130.9	10012.3	9173.24	7241.08	9499.24	9728.51	10267.3	1458.09	23661.5	14835	15922	22393.8	11493.2	14212	12189.1	20389.8
Pantetheine	231.988	45.6735	2376.06	1278.9	701.494	1717.01	1255.54	1311.01	752.276	1370.29	658.441	1263.73	911.499	1133.97	1027.59	1345.43	690.893	662.279	678.257	1285.8	667.098	729.073	795.195	676.798	675.612	757.301	1483.39	3621.11	3024.34	2367.39	3127.6	1979.79	1015.12	1103.71	13788.2
(9Z,12Z,15Z)-Octadecatrienoic acid	233.021	45.425	56345.2	15597.7	10090.7	28563.9	12341.7	33945.2	15333.2	17199.8	7026.22	15084.3	13789.9	12195	7839.42	6990	11487	9451.58	10179.2	8958.23	12585.1	15870.6	19965	15148.4	18874.2	18629.7	1245.95	72864.6	53439.9	49152.6	92594.4	27201.4	37118	28999.6	11611.9
Linoleate	237.076	459.089	960477	104993	82985.1	614277	108878	648343	768314	293575	56431.4	574393	288886	478893	70824.1	76012.1	168372	139518	144328	94721.6	156915	205592	282750	185214	266621	267676	1218.81	1.1281e+06	865903	894831	1.94362e+06	670566	643734	544007	15360.9
(9Z)-Octadecenoic acid	240.18	264.905	841895	49612.1	50530.7	465936	51389.4	609034	511905	183667	33898.1	364261	231726	259098	43523.6	53219	75454.3	60939.9	84294.7	63609.2	81750	122766	172035	89266.5	149915	123109	1474.03	617186	552206	464346	2.16125e+06	353369	571958	342977	16713.5
Octadecanoic acid	243.776	374.25	80579.5	27711.3	20786.3	71849	28264.6	118939	135001	32017.1	37247.7	74837.4	105029	84957	17212.2	19450.2	45267.2	33004.9	38302.7	30246.5	28785.1	26337.2	47856.3	27568.6	37959.3	38436.1	1314.34	54335.8	116225	63134.3	656246	63329.7	206050	100102	21107.6
(8E,10S)-10-Hydroperoxyoctadeca-8-enoate	258.17	338.327	60877.4	33974.9	27170.2	42885.3	32563.3	46992.6	207288	25513	23385.1	134371	22476.8	127453	23184.7	29272.4	18841.6	20812.5	27790.8	28629.8	37651.2	36109.5	29382.3	37909.3	35348.9	35176.4	9127.09	123641	95227.3	91799.7	92517.2	64702.5	69259.9	66315.6	19831.5
13(S)-HODE	258.15	53.81	145520	84586.7	87213.8	111347	85964.2	115720	1.80819e+06	54632.7	49674.9	1.35154e+06	53015.6	1.07651e+06	67188.1	66771.2	71387.9	54880.5	69946.4	56346.4	58822.7	66373.5	65410.5	63814.7	65979.4	65600.5	12041.4	358669	198551	262006	162937	79966.5	468829	368668	14482.6
(R)-10-Hydroxystearate	263.168	356.516	12202.3	13120.2	10701.9	11119.9	11561.3	10710.5	28368.4	10721.9	8769.03	21979.5	9432.07	19922.3	9053.09	9208.89	10004	9514.12	11502.4	9328.75	10511.7	10543.9	10260.9	11029.7	10647.1	1212.33	54682	17164.7	13513.2	13227.4	1011.04	10254.2	15735.1	13456.7	21866.9
Hexadecanal	263.221	496.737	12440.2	35127.1	7543.56	12542.2	10407.3	12126.1	8072.79	7106.82	10198.6	7300	33149.6	8251.65	5756.01	7612.24	5663.73	5199.52	7997.41	8326.85	10941.5	9877.72	8647.23	10540.3	9540.89	11707.1	1422.34	22773.4	19147	18891	39180.1	4326.22	57961	18689.5	357939
(5Z,8Z,11Z,14Z,17Z)-Icosapentaenoic acid	266.211	556.948	217092	90637.3	52581.5	119981	67357.4	138487	26373.4	68698.3	40638.2	41676.4	61847.1	32747.4	42084.7	47399.1	32923	36026.4	45361.4	52322.8	70340.7	60841.6	58389.6	69487.2	63744.2	79674.4	1278.81	638260	428380	399604	652866	216760	226913	176131	133097
N-Acetylaspartylglutamate	268.065	522.868	8956.11	13726	14148.6	9643.98	15179.4	10900.4	4845.05	3259.89	19830.3	4176.13	9548.41	11410.8	11242.7	15713.4	7672.03	10869	13802.1	14121.7	8430.89	8768.78	12630.4	7627.78	9905.24	10614.5	1133.01	2245.9	5304.6	2239.59	2630.14	1446.54	9476.63	9821.57	44767.3
Arachidonate	268.104	137.666	2.32647e+06	411276	224082	1.47997e+06	357303	1.50722e+06	1.03989e+06	802568	241676	935110	803074	701241	217456	256629	230454	261373	299206	296082	297630	332925	371173	317228	396475	398652	1342.88	2.08367e+06	1.62635e+06	1.49921e+06	3.39704e+06	963901	1.2923e+06	973957	4265.22
(8Z,11Z,14Z)-Icosatrienoic acid	270.091	99.965	426271	34536	20842.8	223459	31685.9	257875	141790	125333	19358.7	138205	143250	79385.7	23413.2	25623.1	25226.8	28315.7	32249.3	30865.9	37826.6	42985.4	41271.4	38560.3	50080.6	42161.9	1170.44	520376	423336	364701	1.34079e+06	244354	332464	208139	7030.12
Icosadienoic acid	273.018	48.994	62822.8	6265.15	6596.34	36488.3	6302.78	43385	40684.7	21607.8	4850.6	29928.1	29719.5	22781.4	5192.61	5857.36	7017.36	7761.01	11170.1	7511.91	7844.23	15681	9776.79	8640.62	15706	10627	1185.5	89177.5	78546.1	68253.7	359599	47345.7	78372.5	42477.1	1.41548e+06
10,16-Dihydroxyhexadecanoic acid	275.175	510.373	36483.1	23233.2	5907.48	33278.6	5783.78	8335.22	76002.2	27265.7	20502.8	47054	15391.7	27512.6	7981.47	7641.62	7400.68	16502.6	21724.5	16788.1	9712.34	9905.19	28264.2	9532.8	10541.2	24292.9	14871.7	23600.4	26826.2	62350.6	35423.1	7915.54	25645.3	26946.6	23695.1
Icosenoic acid	275.233	416.2	50955.4	10131.6	5744.42	36216.4	9212.73	58568.1	74342.1	29186.5	8298.8	46965.5	54325.2	37998.9	5944.91	7619.86	15358.9	11932.1	14667.1	10846.8	18584.5	18657.4	12596.2	17919.7	17339	16054.8	1138.42	135561	200158	140264	1.1398e+06	97691.3	174135	87204.7	26656.2
Octadec-9-ene-1	276.872	44.518	16368.8	29251.7	12344.7	15953.6	12720	18692.8	347164	90900.5	9664.87	196105	19779.9	178608	11971.9	10757.2	16793.1	16020.2	18545.8	11488.8	13128.9	11774.6	14429.4	11746.1	13598.9	11535.6	1249.02	57268.7	70840.3	50057.2	26793	16708.4	49577.8	47021.2	5922.11
Phytanate	277.183	284.572	1731.36	1335.55	685.949	1854.44	1060.51	3795.38	4222.14	1242.67	1788.62	2316.53	4626.34	2211.21	719.356	912.426	2029.08	1340.94	1866.38	1324.73	1379.84	1262.52	2546.78	1222.43	1755.25	1814.2	1598.43	2725.7	6885.05	3867.84	38505.4	3610.74	8774.14	4083.28	3451.84
(9R,10R)-Dihydroxyoctadecanoic acid	280.263	602.595	35008.5	35344.7	43308.4	39760.9	42440.2	40528.3	232835	39972.9	36378.6	146663	29838.7	126510	31971	30003.2	32780	30423.8	39287.7	29027.4	28466.1	32541.2	39785.7	33715.6	35005.6	36252.7	1394.08	35976.9	37566.6	39144.7	33441.6	15912.4	67061.3	56624.5	64952.4
oleic acid	284.222	490.494	2016.56	1980.49	1788.08	1791.65	1981.07	1976.13	1673.87	1885.68	1684.95	1837.2	1754.94	1942.42	2871.36	2704.36	2752.68	2027.95	2531.95	2895.55	1934.39	1882.19	1984.98	2089.31	1915.69	1844.39	1511.35	65960.2	32405.4	47031	35423.9	21057.1	68436.6	63745.7	297672
dTMP	285.013	49.0855	1669.06	4380.42	3357.5	2670.79	4787.24	2648.89	493.805	1761.49	3623.16	1017.21	2480.56	1693.45	2997.39	2937.95	2740.69	2829.11	2991.93	3114.84	2447.33	3327.18	4441.72	2668.98	3442.65	3198.25	1485.09	1611.05	992.554	1150.36	1265.76	952.037	2976.96	2899.88	4476.83
CMP	285.133	497.86	23364.7	20306.4	22048.6	22381.8	24720.2	22215.7	35497.8	17051.8	20900.4	23575.6	19507.8	22762.6	27018	20017.1	15650.6	21463.9	17572.8	24197	14957.2	20824.6	25963.6	17226.4	23027.8	20794.5	28662.8	20624.1	18631.1	19168.3	15902.2	16760.7	18653.4	20340.7	1701.73
UMP	285.221	608.571	159037	287863	271085	221978	305973	228689	5953.96	114496	207357	69787.7	156925	121424	281900	222876	165266	231595	199720	256448	171732	254658	278664	209565	268372	230257	1067.36	151929	114620	129419	103754	101335	179827	184301	189972
(4Z,7Z,10Z,13Z,16Z,19Z)-Docosahexaenoic acid	290.134	62.4995	3.30658e+06	644497	321073	2.02191e+06	515678	2.06488e+06	1.22027e+06	1.16096e+06	365878	1.16654e+06	1.21678e+06	864090	429619	553314	386600	478567	585153	617711	478685	574890	375921	526617	535363	514701	1078.03	1.06057e+07	7.56937e+06	7.5164e+06	1.58331e+07	4.42924e+06	4.06561e+06	2.93777e+06	98323.2
(7Z,10Z,13Z,16Z,19Z)-Docosa-7,10,13,16,19-pentaenoic acid	291.07	100.808	1.04093e+06	104615	58716.1	565112	96838.2	605474	214543	346869	59694	285535	374556	138428	73499.9	95931.5	68075	83006	105941	106686	120947	121603	85896.2	121307	125051	118926	1450.94	2.59808e+06	1.7373e+06	1.72984e+06	4.88851e+06	1.00139e+06	1.1347e+06	758929	105908
9,10-Epoxy-18-hydroxystearate	295.263	683.452	21066.4	4516.2	7442.21	17403.4	6066.58	27145.8	22242.8	6407.41	6366.77	14370.5	4609.89	14879.8	6280.61	7555.83	18261.7	11843.1	13236.4	7943.63	8765.75	5304.15	10524.8	7536.38	8384.73	9498.39	1502.55	4558.44	5604.77	6904.28	3233.96	5853.34	6564.08	19089.1	11580.3
Glycerone phosphate	298.093	279.419	878.746	1058.43	1151.87	1151.21	795.197	1109.8	1782	285.628	684.709	949.346	584.996	1176.77	876.658	835.732	4475.55	2042.27	1739.4	980.461	1706.6	2695.8	2496.49	2484.5	3169.33	2516.92	1496.33	1090.1	832.806	1278.16	1179.14	1266.33	1040.64	558.247	6883.53
22-Hydroxydocosahexaenoate	300.261	523.358	29923.9	3094.5	11456.9	18140.4	6596.35	20347	345413	14214.7	5313.89	228417	11410.2	198976	9619.09	6547.22	8342.64	8412.55	7114.44	6114.75	3360.56	6676.03	3344.22	4858.33	5453.53	3876.58	1318.68	167511	68409.3	110848	73124.5	48908.2	84490	78143.6	1940.87
9,10,18-Trihydroxystearate	306.264	474.978	7540.57	1827.52	9108.41	4039.73	5563.02	9619.03	599882	3825.36	2682.89	340730	5216.1	334295	2880.32	2602.79	7664.3	5375.84	5330.75	3061.18	8590.65	4671.55	4200.19	6488.64	2171.75	6085.25	1584	22226.1	14256.6	48589	15033.1	10567	64369.5	61958.7	278504
18-Oxooleate	308.089	551.422	1751.42	925.694	2971.91	1933.73	1741.34	2448.04	163150	1373.97	1560.94	95895.8	1612.3	95718.7	1443.27	1209.66	2513.59	1841.16	1597	1510.08	3888.12	2492.32	2293.17	2836.18	2090.86	2879	1190.8	7786.71	3431.56	6102.97	5261.09	4256.52	20943.7	18228.2	21611
GMP	311.204	408.263	198586	123173	117394	186884	129454	191819	48338.7	150437	150081	95523.8	171673	123194	204799	143757	136718	129163	172172	194873	131808	177096	200192	130115	181849	182472	311178	163642	123832	113909	139013	136743	160315	123279	13758.4
(R)-S-Lactoylglutathione	319.096	335.919	124.07	3017.81	6389.95	889.754	10554.5	2622.65	1590.91	726.769	937.155	1257.63	963.329	2069.58	1484.67	1123.61	3144.78	3230.55	2631.12	1626.35	1282.32	4689.53	2202.41	3781.63	3761.99	1916.66	1591.66	2509.23	2093.53	1892	2486.25	1005.62	4267.88	4378.97	1430.34
Sphingosine 1-phosphate	319.118	259.594	1448.58	2958.08	3339.92	3398.79	3178.57	4930.47	9291.47	1851.94	5395.68	478.171	7672.81	7137.94	3800.06	4152.01	3003.66	3590.82	3861.27	5659.5	3055.92	1567.37	2660.47	2047.64	2015.17	2305.84	1395.46	4124.95	2688.99	4991.47	7301.48	1900.78	5059.94	5353.02	20520.7
Sphinganine 1-phosphate	320.243	397.176	1368.86	1149.33	1780.73	1635.13	1351.99	2261.25	1975.13	780.102	2223.89	2106.95	3291.35	2038.5	1377.24	1051.63	1326.3	1424.07	1375	2211.4	959.745	1111.49	860.564	1048.58	1123.15	1011.4	1529.17	1769.4	2544.47	1751.35	3088.79	1212.25	3568.51	3440.22	13176.6
S-Adenosyl-L-homocysteine	323.109	335.336	6093.15	5527.45	3636.38	5627.98	5287.51	5764.86	2916.58	2808.97	3691.68	2770.19	3368.71	3682.64	3391.94	3936.97	4060.62	4066.31	4690.59	4117.46	3524.55	3027.1	4028.44	3456.45	3388.3	3891.1	1574.04	6868.13	6157.74	5490	6820.69	5339.63	4168.16	4300.48	34983.6
Chenodeoxycholate	328.186	329.507	34224	15132.4	15553	41976	16098.7	30443.1	13069.9	30170.6	16753.7	20680.1	22902.3	13553.1	13630.4	22656.6	11777	12950.3	17779.8	20103.9	28565.6	6888.58	10641.2	18430.2	8464.5	20482.6	1145.19	20117.7	9529.94	16367.5	13475.9	5376.15	21758.2	20092.3	48245.6
3beta-Hydroxypregn-5-en-20-one sulfate	329.209	45.8045	2177.36	2295.45	2355.13	2399.32	2022.08	2016.1	1235.52	2555.84	2347.37	2639.99	2004.04	2294.02	2181.51	2520.12	2158.29	2585.41	3071.47	2578.14	2455.44	2473.97	2678.57	2063.43	2682.59	2215.28	1455.7	2677.62	2280.7	2491.65	2437.75	3435.51	2445.73	2415.36	811.401
7-Oxodeoxycholate	333.59	263.623	49748.6	8277.84	7757.85	28935.5	9463.03	31839.9	688.44	50099.5	16647.9	19437.7	34971.7	5830.04	26429.5	21770.7	1005.5	13758.3	10303.9	23786.9	675.414	533.434	544.141	595.96	423.459	717.262	1537.41	1497.1	1016.47	1933.83	1686.09	877.475	13547.6	10242.4	7157.22
S-Glutathionyl-L-cysteine	344.261	600.398	27716.5	20420.7	22933.5	26657.2	26453.3	28155.7	23620	15697.1	20370.2	20200.3	18495.7	27277.2	21187	19236.8	28880.3	32605.5	27383.9	20980.9	19321.4	18479.2	19537.3	19460.4	18261.3	20525.8	1209	9492.33	11568.3	11466.5	8592.1	10713.8	21175.7	21610.9	6592.77
IDP	352.278	499.692	13539.2	27210.4	26619.9	22862.4	27271.9	21894.2	1986.1	19568.7	25598.2	11212.3	21378.8	16632.5	22463.3	30202	18565.2	21206.6	27503.1	27140.5	22875.7	22939.8	14479.5	23694.1	19367	18462.6	27446.6	32236.5	26851.3	25566.5	28907.4	19929.4	23628.5	22061.8	1620.47
CDP-ethanolamine	352.925	48.035	22353.8	22069.9	19189.8	22446.7	22038.8	21769.9	1064.24	16849.8	23237.1	10407.9	20344.6	15685.3	24533.9	24756.5	20639.2	22874.3	22745.5	23872.1	25317.3	26461.1	29007.9	27064.1	28360.7	27151.7	1117.68	13788.5	9701.85	13606.8	9800.64	11049.5	17778.8	18589.1	3084.11
Adenylyl sulfate	354.285	374.994	4608.59	1783.99	955.584	3324.64	1479.93	4071.64	460.922	3517.96	1913.46	1808.76	2966.02	812.996	2567.49	1436.97	3205.69	3138.07	2425.02	1779.61	2057.08	1752.72	4847.52	1681.04	3451.96	3716	1450.04	1830.56	2871.94	1868.97	2442.88	3291.42	2691.24	2601.81	843.62
6-Amino-6-deoxyfutalosine	356.192	291.685	7924.27	2086.19	1534.28	4004.67	2385.88	4943.39	5849.41	3137.15	1650.86	4970.38	2966.29	4317.51	1404.06	2367.77	2479.18	2037.1	2244.37	2011.42	3327.02	3392.08	4171.94	3480.07	3955.25	3392.04	4263.95	3863.83	2915.64	4021.31	3442.78	3130.26	2349.66	2852.88	11035.9
FMN	358.216	115.866	23099.4	20835.1	16471.1	22359.7	20432.5	22663.3	12333.9	15791	16839.8	14135.8	15585.5	14979.1	14429.9	19072.2	15119.7	15234.6	18299.1	17081.2	14216.5	16610.9	17107.1	15597.8	16240.3	15995.2	18885	43748.7	17297.9	30566.1	27427.8	17299.4	17801.9	17336.4	32855.7
CDP-glycerol	359.17	469.118	464.175	1408.86	1558.53	960.871	1790.97	1351.82	297.757	966.221	1352.7	679.322	1543.59	969.939	1318.41	1388.35	1213.99	1029.78	1296.98	1274.61	1111.41	1087.95	943.52	1142.12	1305.7	989.213	1171.98	1470.37	1170.82	1191.5	3293.52	1399.32	1772.44	985.112	6904.9
N6-(1,2-Dicarboxyethyl)-AMP	361.342	495.045	6271.36	124932	100920	203446	65896.3	178401	2426.48	97739.4	52827.1	60828.5	75877.9	60849.4	85844.2	94425.7	3433.69	59137.9	63948.2	80398	214736	61930.2	254892	138146	164258	257178	1.54878e+06	117751	26896.4	146552	159055	31697.1	64364.2	54406.8	5285.14
Fructose 1,6-phosphate	130.05	49.968	103180	162404	135872	132834	168481	110982	82078.1	83264.1	143133	76896.8	108710	122914	154521	161616	134606	146641	156253	179795	119224	134822	121757	128527	131894	129808	10340.5	167383	140864	151522	153234	138556	146680	145451	7529.37
Ribose 5-phosphate	176.103	50.9	131100	124700	160000	146900	136300	125400	9936	9528	10258	13658	13698	88691	221600	206300	278200	213100	153700	238400	9300	116300	99160	73400	107000	58200	348700	13133.5	11035.4	11288.3	11328.2	10031.7	10898	12266.2	4279.24
Glyceraldehyde3-phosphate	180.065	298.475	571.047	849.979	664.094	716.792	820.118	927.579	591.54	490.919	1530.75	524.639	958.013	882.195	699.67	1702.64	693.505	868.904	1085.29	1206.61	489.895	605.58	691.101	581.488	554.764	560.03	13643.7	794.019	515.827	650.962	567.864	662.578	605.304	598.263	2309.38
Pyruvate	279.159	585.196	2174	4879	1203	712	2470	3523	89	102	186	201	186	158	7255	6034	6274	6736	6334	6113	108	94	102	124	84	103	1393.37	48032.5	49270.5	73515	43995.1	53210.4	49361.3	76357.3	5353.31
Citric acid	349.056	76.0755	466786	128282	66164.7	207587	129201	263906	9539.83	166370	95250.4	97431.9	145853	61819.4	144625	80691.8	254563	163123	143373	106679	99794.4	164626	1.23537e+06	141710	195420	230846	83322.2	240695	196436	210823	169656	158526	163275	193791	11580.3
Maleic acid	516.3	411.579	42510.9	8509.64	19007.6	18535	15729.5	31743.4	5711.32	28415.2	28568.8	15913.5	28216.2	16859.6	41115.6	38254.8	4315.31	23122.7	21410.5	40920.4	3641.71	3166.33	3201.93	3278.27	3003.21	3934.45	38979.5	5269.98	5782.12	6896.91	4463.38	5823.13	14962.5	17460.3	1940.87
cis-Aconitic acid	196.8	478.9	6510.9	8509.64	9007.61	8535.02	5729.46	3743.41	5689.8	4568.9	4689.9	5069.8	4789.6	5526.8	4116	3855	4315	2123	2111	4020	4639.59	5269.98	5782.12	6896.91	4463.38	5823.13	1138.47	890.422	9354.8	4483.17	49604.1	5908.19	5397.11	2957.66	1898.61

## Sheet: Data2
name/原始数据文件			AB_1	AB_2	AB_3	AB_4	AB_5	AB_6	SH_1	SH_2	SH_3	SH_4	SH_5	SH_6	qc1	qc2	qc3	qc4	qc5	qc6	qc7	qc8	qc9
label	mz	rt	TAC_shRNA-1	TAC_shRNA-2	TAC_shRNA-3	TAC_shRNA-4	TAC_shRNA-5	TAC_shRNA-6	TAC_shNR4a1-1	TAC_shNR4a1-2	TAC_shNR4a1-3	TAC_shNR4a1-4	TAC_shNR4a1-5	TAC_shNR4a1-6	QC-1	QC-2	QC-3	QC-4	QC-5	QC-6	QC-7	QC-8	QC-9
5-Methoxyindole-3-acetic acid	158.117	90.0485	797.055	2602.51	4665.49	2219.81	2058.53	3090.96	4586.27	2340.93	3254.16	3585.34	3061.85	2673.67	2623.97	1736.69	1937.99	1895.81	1971.26	1960.89	2025.2	2073.43	19716
(R)-(+)-Lactamide	90.0546	53.681	32480.8	29643.2	28577.2	34581	35962.9	33863.3	32919.9	29704.7	41917.8	37726.4	35490.3	37293.8	45554.3	18433.4	17473.8	19119.9	16920.3	18386.6	18246.9	18115.3	18716.1
1-((4-(O-tolylazo)-O-tolyl)azo)-2-naphtho	319.284	524.284	34394	2639	2562.65	23103.3	28793.5	1699.94	862.162	1936.19	1787.21	5031.02	1869.64	1894.31	18159.6	1455.42	1590.76	650.494	2568.27	1188.02	2131.8	2204.44	38188
10-Hydroxydecanoic Acid	149.023	117.107	3669.41	3774.24	3404.58	3532.21	2931.16	3923.87	6355.11	5154.05	7515.11	6074.45	5336.17	6426.06	4499.32	4237.28	4154.25	4965.49	5402.16	5264.3	4273.75	4077.27	26852.6
12-Hydroxydodecanoic Acid	169.985	48.034	12908.8	16750.5	13474.5	13131.4	15684.7	15311.3	25340.2	12075.8	17046.2	19726.9	20072.5	16963.7	19296.4	8609.11	8872.19	7929.9	8601	8800.83	7144.41	7491.99	119571
13-Cis-Acitretin	287.236	625.77	311744	204870	208101	113632	129368	113781	116492	111458	125854	84310.9	103017	192964	111772	154784	140265	134851	139096	144563	124608	128148	414300
15-Oxoete	319.227	474.239	103398	47627.3	5304.48	78949	88138	31214.1	20987.9	7176.76	11496.4	17413.6	17970.4	9279.44	41605.7	22648.9	12558	18361.7	19631.9	20033.4	22308	21776.6	6946.9
1-Amlnocydohexanecarboxylic Acid	144.102	63.08	14579.5	10848.1	35229.7	24996.2	12384	23970.9	19312.7	20815.8	27768	19791.9	19629.6	22828.7	27446.5	13704.2	15710.7	13540	13486.5	12789.2	14820.6	13756.4	25547.7
1-Hydroxy-2-Naphthoic Acid	149.023	33.487	4854.18	3753.19	4285.78	4299.4	4472.54	3376.74	4487.7	3167.69	3900.67	4124.08	5293.06	4237.59	4523.53	3837.64	4154.29	3879.96	4122.71	4260.99	3684.65	3774.39	6.45968e+06
1-Linoleoyl-Rac-Glycerol	355.284	598.569	24306.5	182761	44196.6	29541.5	112404	126999	338361	111753	101270	342177	256112	86050.6	155729	289246	243801	285744	271760	269353	295494	232657	25582.7
1-Methylguanosine	298.116	437.543	8976.21	9807.91	11194.2	4215.1	4399.63	11346.5	2104.27	13729	12244.6	1155.68	888.521	13862.7	2875.02	14922.9	12991.6	14490.1	15104.7	14880.1	14663.9	15044.4	163480
1-Methylhistidine	170.092	48.2015	9796.88	6953.38	18802.2	15295	9197.88	12363.7	8050.61	5964.34	8825.62	8254.91	7708.6	7450.19	11733.8	7281.27	7393.97	7655.15	6900.8	7169.16	7516.73	7725.62	778.815
1-Oleoyl-Sn-Glycero-3-Phosphocholine	522.355	599.702	1.04328e+07	1.78764e+06	2.05787e+06	6.46322e+06	7.57626e+06	2.29803e+06	3.37137e+06	1.42374e+06	1.82751e+06	3.25924e+06	2.61256e+06	1.24614e+06	6.91973e+06	2.9685e+06	5.16211e+06	3.25538e+06	3.02585e+06	2.83334e+06	3.13083e+06	3.09479e+06	52115.2
1-Palmitoyl-Sn-Glycero-3-Phosphocholine	496.34	591.906	3.48288e+07	1.16626e+07	1.11366e+07	2.15927e+07	2.5191e+07	1.15938e+07	1.2495e+07	9.76294e+06	9.09277e+06	1.21164e+07	1.01629e+07	8.02384e+06	2.44057e+07	1.075e+07	1.74529e+07	1.2284e+07	1.13141e+07	1.04821e+07	1.14129e+07	1.23717e+07	34467
1-Stearoyl-Sn-Glycerol-3-Phosphocholine	524.371	650.564	12061.4	4685.52	4618.73	14889.9	12700.2	5210.47	9203.82	4621.99	2502.8	7403.03	7960.55	2636.98	14725.1	7.41787e+06	2.05411e+07	8.89328e+06	7.64546e+06	5.54968e+06	6.40606e+06	4.93179e+06	411188
2, 4-Diacetylphloroglucinol	161.081	398.816	13340.8	30704.6	22766.3	16898.5	17643.6	22303.3	32962.6	24502.8	24633.6	24375.2	24136.8	34137.4	20810.3	15436.4	16078.1	19860.7	16077.6	16391.1	16552.2	16829	15625.4
21-Deoxycortisol	347.222	438.941	8876.26	15157.3	10074.9	4644.23	5583.75	15627.9	16072.4	5787.86	11020.2	17095.6	17161.7	11450.9	5920.35	14651.4	13994.5	14146.6	14034.8	14516.7	13968.7	14607.9	9180.51
2-Aminoadenosine	305.098	105.645	2751.5	1129.75	2426.55	4368.8	3432.75	2244.45	2146.15	2598.31	201.735	1457.98	2315.13	1949.79	6512.88	4490.2	4020.33	3575.49	4160.55	3349.47	3422.44	3343.98	12632.9
2-Aminoethylphosphonic acid	112.05	59.434	1.24953e+06	1.29212e+06	1.54823e+06	1.30883e+06	1.30416e+06	1.40653e+06	1.23305e+06	1.07942e+06	1.30505e+06	1.21964e+06	1.19816e+06	1.23089e+06	1.42989e+06	512156	523988	521682	537946	547050	550823	556669	42822.2
2'-Deoxyguanosine	268.104	66.835	1348.03	30623	315961	150473	19818.8	177564	189332	149041	169061	147814	204305	193038	240202	9596.49	268017	218015	178927	166015	129993	105090	9209.07
2-Hydroxy cinnamic acid	165.054	64.497	40108.5	6216.56	18518	34731.5	26058.6	12130.9	12277.8	7651.88	9617.01	8333.04	8362.46	10233.4	23506.7	8190.04	8112.03	8810.46	8059.05	8770.77	9089.87	8262.09	5969.32
2iP(N6-Isopentenyladenine )	204.123	258.236	2064.85	1007.76	3342.17	3276.92	1651.08	1873.65	4784.55	7066.03	10041	7229.97	5275.58	7031.93	6475.73	5867.78	7151.41	6153.9	4781.93	5672.33	4836.29	4595.09	115679
2-Methyl-1,2,3,4-tetrahydro-6,7-isoquinolinediol	180.102	468.31	975.934	1355.81	1230.79	1265.63	1211.31	1225.62	1154.79	1289.49	1541.66	1154.61	1249.74	1429.68	1545.34	3347.72	3892.22	3796.7	3438.84	3767.11	3789.1	4074.77	102633
2-Methylglutaric acid	129.054	362.567	588529	240245	13589.1	565309	550699	144485	230479	10086.4	10219.7	97622.5	101714	9148.91	215776	37516.9	38769.9	37121.6	37821.1	38789.9	39815.2	39084.9	1654.19
2-Phenylacetamide	136.075	64.408	60295.7	7987.77	11271	38080	33120.7	11606	15772.3	10921.2	13312.7	14145.8	13511.2	11332.2	34467	26883.7	7765.54	7847.3	8115.04	8668.02	8917.01	8590.09	9580.36
3-(1-Pyrazolyl)-L-alanine	156.076	48.011	31637.4	21533.3	25198.7	31461.9	25345.4	23582.9	26888.3	22570	28005.4	29266.9	25555.6	25845.1	37328.2	16974.3	14794.8	16253.9	14387.2	15962.2	17318.1	17187.1	15045.6
3,5-Dinitrosalicylic acid	181.159	451.051	1689.18	6703.79	6266.97	8103.5	3528.22	9077.33	4250.23	7734.24	7820.97	7316.04	5385.24	8363.06	3834.98	4608.94	4224.84	3116.75	3200.91	3664.72	2447.78	3250.79	391084
3-Amino-2-oxazolidinone	103.054	171.277	13243.3	1652.02	8458.67	8683.33	13270.8	3094.63	3366.68	1697.35	2597.91	2767.69	3712.89	1812.3	11677.6	2264	2500.47	2521.67	2351.05	2373.52	2431.79	2237.96	37328.2
3-Carboxybenzadehyde	151.037	41.555	2909.57	4934.17	4847.1	4260.79	4129.69	6091.88	5534.57	5545.47	6367.86	6097.22	5068.63	6260.42	9580.36	899.308	1324.5	1340.29	1056.99	1299.39	1267.77	1007	6733.66
3-Hydroxybenzaldehyde	110.008	41.559	9262.48	10075.2	3143.8	7977.82	8900.19	5044.16	3973.28	4076.05	7829.12	4026.14	4223.36	4568.12	5554.29	3814.43	2355.01	5093.5	4503.5	4005.78	4192.69	4072.68	2297.11
3-Indoleacrylic acid	188.071	281.752	157110	71482.4	156892	170114	120561	121819	127344	117326	169432	137377	123852	146713	179174	62566	62428.6	61524.8	60714.2	60404.6	58087.9	59299	23506.7
3-Methylquinoline	144.08T16	281.634	7368.27	4713.07	9210.61	8370.62	6345.75	7047.39	6791.01	6813.85	9350.17	7822.5	7094.78	8222.29	9180.51	4149.97	4083.03	4071.86	3862.67	3929.4	3792.65	3976.26	3286.68
3-Nitrobenzoic acid	136.061	138	54075.4	12824.2	7334.04	32500	33472.8	9632.31	10870.2	4680.72	5267.43	9297.98	8949.44	5500.5	19029.2	2882.92	2580.06	2979.56	3083.27	3148.61	3306.21	3132.93	918.658
4,7,10,13,16,19-Docosahexaenoic acid methyl ester, (All-Z)-	343.263	674.391	1046.39	2970.59	3948.04	2175.75	3187.57	3239.8	11108.8	2983.19	4117.02	9778	6354.7	3435.13	9245.68	137738	91393.1	134102	107590	88792.1	99254.5	63868.6	337163
4-Cholesten-3-One	385.346	689.659	259895	28260.6	12887.9	185832	185066	29067.1	107584	89411.4	8564.8	112346	63733.4	19982.5	197979	50872.9	264884	31986.2	36308	25323.6	39042.2	9560.7	6160.23
4-Ethylbenzoic acid	151.075	556.856	17380	8595	1712	10140	17070	5136	4347	3620	4824	5321	5445	4109	7851	2250.13	454.89	820.061	1381.15	1794.27	1901.23	2492.98	1042.11
4-Hydroxybenzaldehyde	123.044	97.202	16803.2	4018.15	10805.6	16786.1	11087	7407.42	10388.2	6480.89	6729.36	6205.84	6365.41	7865.71	6946.9	2536.74	2578.92	2286.8	2348.01	2783.37	2821.76	2733.26	1441.87
4-Hydroxyquinoline	146.06	281.652	10872.6	5716.17	12098.5	12231.4	8589.19	8261.74	9928.45	8570.95	12842.4	9989.52	9779.17	11157.1	12632.9	4461.94	4249.25	4339.83	4225.89	4207.18	4154.13	4162.77	4140.95
4-Methyumbelliferone	177.054	493.058	2150.5	2138.73	2339.3	2359.87	2020.31	1910.33	2171.58	1654.8	1927.35	1917.38	1552.75	1932.44	2759.65	1662.36	1250.13	1092.44	940.646	913.765	1164.82	2230.62	11733.8
4-Oxononanoic acid	137.025	957.623	113555	21503.1	2776.89	82259.3	83365	12252.6	5642.06	3610.48	2990.14	4126.12	4195.68	3086.13	49805	5195.22	5763.37	6619.67	7156.08	9557.75	8350.58	8747.86	1250.06
5(S)-Hpete	295.265	683.455	1488.93	1439.05	1613.78	1685.79	1726.89	2439.72	3723.82	2060.75	970.622	3906.18	4628.4	1643.92	4856.87	19089.1	13761.7	13694.3	16717.5	16560.7	13242.1	13611.7	126139
5-Deoxy-5'-methylthioadenosine	298.093	279.419	6047.92	4312.92	5931.17	4096.53	2642.08	10324.6	5419.2	5032.89	7974.46	11511.8	12415.2	6062.37	7934.09	14041.9	9716.3	9896.31	10814	11243.9	14037.8	11017.8	2759.65
5-Hydroxyindole	134.063	279.993	1097.47	1979.8	2698.35	1500.4	1564.83	2035.21	1665.74	726.113	939.864	1398	1034.13	1041.12	778.815	1264.58	778.198	639.568	1073.89	1154.7	1057.22	1291.79	11727
6-Hydroxyhexanoic acid	120.081	171.895	2264.7	2381.02	7887.88	4774.14	2230.28	5720.2	2914.24	1721.44	2424.2	2466.45	2498.97	2232.98	3794.93	1646.37	1777.07	1842.3	1937.85	1940.99	1998.52	2120.59	1545.34
6-Keto-prostaglandin f1alpha	314.305	583.402	380130	47615.3	16580.8	269434	276418	41108.5	39234.7	27625.5	21403.7	31633.1	47844.1	28145.8	154566	12659.1	12358.5	14847.8	12411.6	12347.5	15644.5	15239.8	64060.9
7-Ethoxy-4-methyl-2h-chromen-2-one	205.086	585.242	36482.5	37334.2	38119.4	44547.9	35466.8	42455.3	36562.1	45696.1	47356.5	37712	44200.2	44969.3	85122.4	26051.5	43752.2	23970.4	20632.9	18771.4	30536.7	21576.5	179174
7-Ketodeoxycholic acid	407.28	448.913	1330.05	24832.5	143402	35117.4	7931.73	84526.9	510.509	165.515	214.425	343.372	249.365	172.328	21937.2	1779.65	1425.44	2383.99	2155.47	1532.44	1650.35	1572.77	14315.4
8(R)-Hydroxy-(5Z,9E,11Z,14Z)-eicosatetraenoic acid	284.222	490.494	133571	47430.5	15163.3	96405.8	107864	29815.4	1679.88	9926.22	10113.6	27530.3	24784	9741	60357.4	63745.7	56277.6	49101.6	51112.5	56617.9	45245.9	46015.1	4386.41
8-Hydroxy-2-deoxyguanosine	241.129	48.791	2196.78	30580.2	89055.1	36387.9	19608.2	49917.3	37626.8	10236.1	12380.9	20665.1	25515.8	15571.1	39639.6	9990.04	10106.3	10860.4	10909.7	11183.3	11438.4	11863.6	3366.2
9-Oxoode	255.063	45.1765	2.13067e+06	353991	55091.1	1.43372e+06	1.44573e+06	226134	302390	122182	62262	189407	213126	70196.5	948024	12773	54707	10941.2	12213.7	12789.7	8185.46	10145.9	10433.4
Abietic acid	303.232	609.43	83017.8	172383	103874	92894.6	136272	160727	248501	68219	154678	217292	190383	127292	111858	60504.9	54034	64507.3	52787.8	51690.8	53543.7	43402.2	5485.41
Acetylcholine	146.117	57.4585	25497.5	21951.5	42601	37103.1	24820.3	30765.4	31459.9	23463	28174.3	32527.2	29208.2	27249.1	42822.2	24262.3	23755.2	24160.2	22042.5	23491.1	24130.4	23417.8	1899.34
Adenine	136.062	63.261	3466.85	36523.4	144935	78287.3	22127.1	99606.9	93956.2	127789	145001	98857.1	113098	143950	52115.2	26562.9	22750.3	23495.6	24409.6	34292.1	29083.7	27167.5	2231.8
Adenosine 5'-monophosphate	348.071	288.889	160298	3.45417e+06	3.50292e+06	2.55882e+06	2.09189e+06	3.11816e+06	5.36601e+06	6.45935e+06	8.63237e+06	5.59738e+06	5.96623e+06	7.66407e+06	6.06767e+06	154265	135963	137770	147691	146991	154586	150901	6475.73
Adenosine triphosphate	385.256	264.031	131989	77316	34363.2	96535.9	53507.9	44865.4	34452.2	141108	32942.5	141904	146849	181510	112390	5536.15	5900.68	3714.86	4623.4	1484.1	4785.96	3525.71	85122.4
Adenylosuccinic acid	464.082	137.27	2473.26	142253	62552.4	39106.4	103958	103227	62183.7	75133.3	79071.2	60913.1	59566.1	119375	88066.4	132941	100391	113070	115679	114784	170000	118151	97042
ADP	428.037	57.4615	155901	193593	201308	182019	160924	185341	197260	132083	131714	189796	174517	142800	171171	92214	78965.2	84244.1	85902.5	80986.8	89495.2	85764.8	4623.23
All-cis-4,7,10,13,16-docosapentaenoic acid	331.263	633.667	326512	915412	215647	294468	574313	694481	908619	96803.7	177657	831454	810902	156723	545804	296509	197231	312710	253539	195704	224453	153863	146056
Alprenolol	250.178	467.886	1578.02	1688.53	965.358	875.899	1524.31	1068.16	1922.13	2218.76	1624.73	2239.25	2039.04	1907.73	1251	3023.94	5131.12	4241.3	4051.76	3072.2	2972.4	2837.04	293114
Ambroxane	237.221	616.253	51556.6	74693.9	35721.3	48379.7	69439.3	62161.4	47856.2	32948.9	17940.8	43149.1	42123.9	25071.5	34166.1	10622.5	10307.2	12177.4	8866.28	7473.35	10056	6595.65	4332.23
Arachidonic acid	501	217	5.05156e+06	7.16638e+06	3.38599e+06	4.6555e+06	6.86514e+06	6.3331e+06	4.34471e+06	1.61454e+06	2.61391e+06	3.83157e+06	3.4855e+06	2.30688e+06	4.12424e+06	973957	891549	685279	728952	811081	549769	450202	1148.83
Argininosuccinic acid	291.13	49.923	57396.5	7267.96	12318.1	34407.8	30967.5	9593.92	4417.03	3992.97	5409.76	4455.44	4433.91	3982.55	20372.2	11190	10516.3	9980.21	9853.78	9876.2	10154.5	11626.8	34166.1
Atenolol	267.172	545.423	3348.83	2692.11	2736.26	3354.46	3361.12	2406.61	2696.78	2651.34	2435.31	1571.17	2254.33	1999.07	2015.59	1807.44	2640.27	2008.55	1919.18	1867.61	2313.43	2467.57	13704.1
Azelaic acid	149.023	305.846	6447.5	3012.31	4998.14	5711.93	3145.23	7037.28	3945.02	5054.12	3835.57	8723.68	3514.41	3671.47	7447.73	17088.6	17459.5	19961.4	17635.7	18248.1	18979.7	20061.8	2331.33
Beclomethasone	409.187	281.67	4083.04	1462.19	5541.73	4337.02	3070.3	3543.47	3273.67	2792.04	4537.5	3533.93	3067.27	3759.79	4292.89	2369.64	2503.35	1886.38	1928.77	2173.09	2232.25	2154.24	1251
Bergapten	217.047	45.072	2500.08	2658.93	2777.78	3743.21	2924.59	2937.22	4282.87	3764.59	3671.19	4255.69	3804.28	3704.1	4623.23	4207.81	3689.48	4107.49	4464.4	4479.09	4230.1	4076.27	5759.09
Biliverdin	583.255	491.302	878.424	361.015	7870.97	3158.22	536.129	4893.35	425.143	1446.3	1222.3	674.551	798.347	1421.46	1574.95	4473.3	46073.9	22950.3	7300.46	5407.81	4627	3041.78	2894.94
Bis(2-ethylhexyl)-phthalate	391.283	699.209	12686.2	12724.7	5982.57	19035.7	20411	13658	66682.1	12396.6	10309.4	9708	8785.29	9493.44	20197.3	23500.6	89129.9	27473.5	35448.3	14649	19866.6	13034.5	21209.1
Boc-β-cyano-L-alanine	215.106	463.417	9448.48	3169.37	5344.58	7301.82	6418.08	4417.18	5885.66	5173.56	5271.27	5481.29	5471.67	5771.37	6421.69	1417.67	880.598	1545.39	1212.32	3423.45	1477.7	1894.14	3728.06
Boldione	285.187	497.768	30293.2	5384.69	2947.92	23862.6	30571.2	3509.93	4602.53	1748.31	2327.9	3611.75	3447.33	2608.7	15153.9	6371.98	6108.17	4198.61	5049.19	4295.48	4187.14	4194.59	50148.8
Butylparaben	195.101	522.525	15675.8	16913.5	18199	21461.6	17894.3	18952.1	14597.3	14138.4	17845.7	15828.3	15792.5	14558	10433.4	8049.83	5900.23	8062.6	6882.4	7039.78	7640.4	6633.93	53988.1
Capric acid	137.024	875.508	2337.36	3863.74	2392.52	2627.1	2695.27	3097.22	2154.52	2087.81	2218.24	1947.62	2185.75	2806.36	3423.21	975.54	1737.06	1217.43	1045.17	1031.79	3327.3	3475.92	2015.59
Catechin	248.149	145.88	5155.95	1536.26	1207.96	3812.53	3563.45	1121.37	1835.64	1591.1	1436.81	1415.76	1645.13	1605.11	2165.98	925.642	910.414	1426.38	777.006	893.535	535.178	1474.23	9348.36
Cholic acid	334.295	495.622	937.732	4824.68	44646.2	12990.7	1961.68	24443.1	853.37	263.023	224.828	623.911	703.873	319.913	6228.61	20313.9	20730.7	19472.8	21792.4	21513.7	19413	19547.9	1838.47
Choline	104.107	52.771	137366	72389.4	25403.9	97139.5	120375	49548.9	81786.8	14780.1	14208.4	60845	64532.7	16470.7	92595.4	23654.6	17333.2	23010.4	22366.2	22389	22980.9	22998.6	13043.3
Cimbuterol	234.161	523.456	772.895	406.296	747.648	876.989	671.705	623.086	653.076	612.417	465.25	689.671	495.348	615.919	1148.83	5413.49	4820.83	6104.22	4817.52	5045.34	4766.83	4676.65	132691
Cis-10-Nonadecenoic acid	297.278	703.165	45491	36055.3	7936.64	36055.1	58830.3	43384.7	47158.3	8781	6658.66	32786.4	33339.8	6112.83	47242.3	300826	214499	343646	227985	174689	212736	132573	4045.71
Cis-11,14-Eicosadienoic acid	273.018	48.994	284810	253898	69262.2	233343	351539	242522	269830	48009.3	49488.9	204605	203508	49828.8	284381	42477.1	31946.5	30159.6	27222.2	31384.6	23050.4	20031.1	82486.3
Cis-11-Eicosenoic acid	311.294	676.635	137546	61462.2	22942.5	89115.6	161309	69090.7	246920	27491.8	12613	184732	175816	14332.2	176441	52888.1	23883.3	47859.7	37416.5	29471.2	31547	17949.1	816389
Cis-8,11,14-Eicosatrienoic acid	307.263	638.859	896463	1.33235e+06	1.08342e+06	806727	1.31955e+06	1.09512e+06	270344	191505	231392	876890	801383	278236	749914	106888	73564.4	112035	85090.8	66057.4	79774	51597.9	163948
Citicoline	489.115	55.5805	1668.98	38047.1	84469.3	53743.5	21641.9	66619.5	39321.8	45020.3	73101.6	53436.6	54161.8	59743.8	62816.8	44792.6	50452.4	47781.1	45092.7	43337.3	42088.3	45849	48946.9
Citric acid	149.074	258.45	22325	22460.7	12190.9	23411.7	17591.1	12294.9	65895.2	139718	112763	91783.1	105491	123170	83322.2	63234.7	66072.7	62932.8	64157.4	66279.7	67387.3	69065.9	15153.9
Cortexolone	347.218	575.045	11564.6	22543.8	16594.9	12119.4	15426.9	17498.6	4391.2	1325.67	1457.09	3341.34	3453.96	1546.68	14960.4	1178.41	2503.15	1806.81	881.187	858.493	1139.12	1490.16	57237.3
Creatine	132.076	111.35	4.21874e+06	4.0285e+06	4.25811e+06	4.2311e+06	4.32558e+06	4.19267e+06	4.65402e+06	3.94431e+06	5.17687e+06	4.98152e+06	4.64723e+06	4.76407e+06	6.45968e+06	37812.8	8952.61	8541.11	2730.48	33145.5	9418.86	8741.98	18777.4
Creatinine	114.066	53.706	22254.1	21311.3	22804.5	25679.8	26034.2	22197.8	25682.4	24192.4	30741	28049.1	28667.6	29978.2	38188	17257.5	14849.9	14815.3	14835.8	15150.5	15377	16209.3	20372.2
Cycloartenol	427.392	747.195	4720.85	1293.12	508.246	2823.22	5723.49	1432.66	2615.28	4106.73	378.958	2926.14	496.272	717.466	5156.81	1763.36	1495.98	2537.3	878.002	1082.72	1127.41	1167.42	915.854
CYS-GLY	179.048	63.13	413.204	128.27	70213.7	25720.9	226.559	30627.2	11129.6	15976.8	20209.1	11555.1	12600.4	19020.4	11727	12648.8	44727.8	35484.6	25169.1	20741.9	16443	16681.6	23560.4
Cytidine	244.093	59.5905	34541.7	89083.6	288686	99589.2	71805	175667	72182	101333	100998	90028.3	79350	76854.4	103138	12872.8	13799.2	13079.6	13071	13003.5	13042.4	12637.3	17323.8
Cytidine-3(2)-Monophisphoric acid	324.059	55.58	35801.7	20807.8	29428	26199	22756	24076.5	18154	19990.8	19750.5	19458.4	18596.2	19373.3	19498.4	20236.7	20306.1	20394.5	18656.1	17904.2	18323.9	18615.2	7934.09
Cytosine	112.05	59.4345	9154.45	10937.5	14569.6	10875.1	9824.34	12916.8	13103.1	8961.41	10928.4	11261.3	11770.3	8163.08	18716.1	7729.91	6413.69	7392.21	7045.19	7411.52	7140.32	6922.51	2875.02
D(-)-Arginine	175.119	48.226	152943	1250.21	86629.2	121776	98287.5	62757.4	47667.6	62145.1	74617.3	60691.2	45772	63134.1	126139	19330.1	17920.4	19441.5	17271.7	18560.3	19431.9	18621.2	19079.4
D(+)-Tryptophan	334.14	319.438	3711.41	1679.31	6380.52	4549.55	2740.8	3267.85	3604.37	3018.92	3730.4	3233.05	2702.19	3642.15	3168.65	1108.59	794.631	949.954	1202.67	1244.92	1116.97	1241.78	37943.1
Damascenone	191.143	438.977	6865.56	5546.29	813.762	6894.37	9945.3	3683.5	3814.16	4595.73	3431.97	3948.57	3623.44	3733.58	4386.41	1395.9	1062.42	1104.39	1241.17	1934.53	968.83	1428.21	111858
Danazol	338.217	373.923	3714	2029	1602	3929	3115	398.7	442.1	2082	2024	791.8	964.8	2136	10620	1302.29	1404.47	1280.38	889.842	847.839	1053.54	1374.45	43518
Deflazacort	442.228	309.289	71468.7	22429.6	3521.3	47602.3	58272.1	14459.7	10984.8	16822	13573.5	17157	11052.8	12650.6	24833	1378.23	886.028	1131.34	1048.05	1207.59	1087.07	1308.23	23189
Deoxycholic acid	393.297	240.758	9571.74	5321.08	6983.88	9971.35	8166.2	5479.22	3971.96	2562.63	9641.43	4933.23	4308.78	6628.1	22766.9	937.802	5960.37	5272.17	2997.74	1792.37	2373.36	2423.47	176441
Deoxycorticosterone	331.227	482.595	28330	9396	7882	17190	13430	9608	9133	10460	12210	11720	12250	12010	16630	2071.44	2689.26	2789.15	2065.79	1870.85	2142.27	2026.12	139296
D-Fructose-1,6-bisphosphate	298.036	49.958	1506.73	2830.75	6169.28	3684.68	2552.31	4320.23	22351.8	30923.8	58458.4	35690.2	27167.3	47201.3	10340.5	25562.2	41712.1	31468.8	34781.9	27824	42455.5	51605.8	17047.2
D-Glucose 6-phosphate	215.07	48.988	208438	159829	38578.7	122112	197853	92556.6	292575	543143	775147	489865	400485	680677	197212	23129.3	23920.8	23914.8	24450.9	23992.3	24071	24953.7	5195.39
D-Glutamine	147.077	49.976	70758.8	65672.8	141884	102353	83351.1	106932	84227.8	81680	113143	96356.9	88973.4	95775.6	97702.9	145467	133402	141785	135338	142308	125759	141869	19498.4
Diclofenac acid	255.159	471.897	2124.74	6819.43	5923.48	3457.15	3561.84	7516.05	23735.8	34235.4	35601.9	27493.9	29852.6	38926.7	9878.68	5660.37	6064.07	5944.57	5785.98	6114.04	5613.3	6269.31	28416
Diisooctyl phthalate	413.268	550.689	14491.3	20868	7849.03	9948.78	18032.9	14975.5	14157.2	18502.2	21446.4	16100.3	14736.9	17454.4	14801.5	9547.65	10934.2	12746.2	9360.98	8842.79	10099.2	8141.58	545804
Dimethyl azelate	217.143	453.94	5306.27	1728.4	1703.29	6057.96	5296.68	1674.25	1577.02	6815.81	2140.3	6834.08	1816.53	1688.52	1630.19	1725.87	1663.02	2011.88	1628.82	1466.41	1417.55	1319.36	75279.8
Di-n-butylphthalate	279.159	585.196	1.5242e+06	95245.9	82252.7	75394.4	825614	43821.3	39670.4	77028	80847.9	75575.9	55045.9	87432.3	82486.3	76357.3	60452.9	59403.6	51748.2	48812.9	49445.6	51776.1	3.84559e+06
Dl-2-Aminooctanoic acid	160.135	63.167	891.105	537.725	1285.36	1100.22	615.327	820.307	403.238	521.935	413.859	531.448	377.313	461.746	1163.36	81380.7	80489.3	88141.3	87321.7	89902.6	90129.8	77189.8	22779.7
Dl-3-Hydroxynorvaline	134.081	53.701	22166.3	19277.2	21144.1	21058.6	21795.4	23168.5	22417	21783.7	27934.6	26392.8	20617.8	23741.3	33913.9	15401.2	13681.1	14893.1	15011.3	15709.4	15293.5	14888.7	9245.68
Dl-Aspartic acid	122.096	265.63	100020	88351.8	54040.8	76427.7	95995.8	66508.7	44847.6	42027.8	28539.3	37516.5	45208.9	32921.9	67729	19550.1	18133.2	20992.7	21186.2	21762.4	22158.2	21890	1438.22
Dl-Dihydrosphingosine	302.305	535.489	32935.2	15414.6	67701.7	31297.8	24704.8	25052.2	64341.6	72342.5	16374.7	61820.4	49059.1	26049	40504.5	36614.6	52290.5	41164.3	38165.1	36145.5	36806.8	39286.1	59436.6
Dl-Isoleucine	132.101	64.099	183715	53377.6	24186.8	146042	137758	63279.4	42785.4	45976	53703.1	47780.1	48572.9	57335.4	163480	29762.1	28212	31088.8	30029.5	30182.6	30043.6	30064.3	6.06767e+06
Dl-Malic acid	122.924	45.01	164733	231917	350794	258047	216061	283464	236693	221272	287888	252217	246540	276339	286177	102310	102122	104254	106758	108115	110043	111989	4061.45
Dl-P-Hydroxyphenyl lactic acid	147.044	96.775	5741.11	4652.01	13898.7	8510.98	6034.69	9089.8	5999.08	3721.88	5774.87	5219.33	4768.45	4541.6	7472.18	2236.24	2294.04	2876.61	2282	2431.33	2568.65	2472.22	2371.3
Dl-Tyrosine	145.049	104.007	32240.6	9495.75	25299.6	32509.8	26853.4	19760	28458.1	16247.3	17023.5	17199	16361.9	22120.3	37943.7	15768.6	16505.2	17560.4	17983.3	18260	29739.3	28161.8	27287.4
D-Methionine	150.058	63.165	59521.8	13127.5	47641.6	50468.2	37362.4	32739.5	42567.3	40853.3	48373.1	39294.6	37521.2	44998	63685.6	26560.1	21522.5	23951.9	24872.5	26117.6	25141.3	25137	81816.6
D-Norvaline	254.212	500.276	81280.7	45433.1	125321	95347.8	63085.9	92598	50054.5	49706.2	61407.8	57439.1	50881.7	59801.7	119571	44617.2	41341.7	40971.1	42477.8	41641.3	36652.5	39345.6	4109.74
Docosahexaenoic acid	329.247	624.184	1.08287e+07	1.20846e+07	1.73024e+07	9.17877e+06	1.30538e+07	1.00476e+07	4.25565e+06	1.96882e+06	3.77218e+06	12872956	1.29583e+07	3.26031e+06	2.01363e+06	774608	531921	818841	681128	585449	666570	439364	22219.2
Dodecanedioic aicd	231.16	122.981	4403.81	6585.97	5141.49	3322.54	4012.79	5264.15	5958.16	5809.9	5740.91	8287.54	4993.8	8311.71	4604.73	11076.1	12763.6	11196.4	18558.8	11197.7	6260.09	14429.9	306799
Dodecylamine	186.221	415.264	31539	36490.6	36297.7	45063.6	35295.6	37624.2	35690.4	36831.1	48261.5	36926.4	36126.7	37850.9	37391.8	30222.7	28843.8	33217.7	26873.4	24880.8	24588.1	24545.5	18535.4
D-Pantothenic acid	220.118	247.106	126160	53238.5	207408	119780	166561	97891.9	197187	103233	90231.6	85991.8	79696.6	89153.4	293114	93008.7	79153	62092	82645.4	82942.9	83474.1	81589.5	182713
D-Phenylalanine	166.086	172.357	354028	124377	237673	168628	120678	171041	92608.7	88574.7	75637	104568	95073	60081.4	337163	63099.2	71829.3	70676.1	70961.2	67090.4	68475.2	69151.5	197979
D-Pipecolinic acid	130.086	44.0995	16933.7	6014.97	9284.77	12593.4	11753.6	7836.82	7350.72	6815.51	7909.23	8586.1	7565.63	8061.1	11958.4	2432.5	2620.59	2621.82	2355.18	2821.89	2328.5	2422.25	20197.3
D-Pyrrolidine-2-carboxylic acid	116.07	54.139	38911.1	9741.95	24085.4	31558.2	25565.6	20689.4	11373.9	12851.6	12031	13362.7	13290	14004	26852.6	9065.98	7846.4	7857.04	8135.9	8172.23	8489.14	8352.86	581695
D-Ribose5-phophate	184.073	749.795	8952.52	143787	123200	62518.8	74214.7	127919	155030	83313.9	84428.7	118840	133253	89491.3	88884	22262.8	22524.5	22730.1	23516.8	23005.7	22945.5	22685.6	6191.56
D-Sedoheptuiose 7-phosphate	248.149	126.23	53803.1	23572.5	12201.8	29259	42979.1	17114.2	11004.7	11180.1	6980.75	9577.55	10171.9	9605.81	24117.7	37618.6	1743.84	1895.77	1527.92	40744.1	1551.63	1578.86	4292.89
Eicosapentaenoic acid	266.211	556.948	728305	551489	878487	670350	434019	570250	327836	225101	479681	223759	284300	386579	438671	176131	150020	109430	119398	135763	92046.8	68981.2	22766.9
Epigallo catechin	307.084	94.1335	96678.7	251507	296802	212115	180247	249945	159233	157020	176153	149621	156899	177590	265547	328433	145940	180581	209580	245201	288116	315860	14801.5
Erucamide	338.341	688.43	895843	396617	2451	701573	1.0915e+06	628979	2.32766e+06	2.20275e+06	313834	1.45216e+06	1.81084e+06	577942	3.84559e+06	4.40901e+06	3.89032e+06	4.71765e+06	3.41356e+06	2.35821e+06	2.94426e+06	1.68976e+06	5156.81
Erucic acid	297.133	494.955	68366.7	19581.5	467.652	8943.45	21092.1	5109.76	38105.3	7489.73	9361.26	19514.8	19826.8	28949.4	22779.7	16205.8	11872.5	10815.9	10345.2	12453.3	8713.81	9020.24	171171
Estrone	271.165	345.292	2444.47	1587.47	2364.64	2013.23	1775.73	2236.13	1274.97	919.713	1495.94	1014.72	1222.42	1138.42	1838.47	1162.18	1358.59	1317.71	1279.44	1179.57	1344.17	1132.69	15298.1
Ethopabate	189.074	281.632	9461.71	2755.83	2158.8	6517.29	6899.15	2661.16	1254.01	473.399	807.325	907.655	777.306	547.158	3736.54	1005.52	1088.35	1143.44	1300.14	1350.39	1488.81	1589.14	3629.7
Ethyl caprate	155.07	356.516	1703.04	6022.22	1410.84	1336.93	3724.8	4210.23	1913.45	910.217	796.682	1441.7	1516.69	1090.43	2549.37	1738.55	1458.27	1253.41	1388.24	1516.47	434.509	611.279	88066.4
Ethylparaben	167.07	522.562	10289.4	11243.1	11408.5	14647.8	11046.4	12279.6	9546.67	9052.78	11721.2	9556.73	9232.86	8640.23	6160.23	4875.03	3070.82	4461.13	3704.85	3616.38	3971.83	3608.81	62816.8
Farnesylacetone	263.237	627.305	14909	61901.3	16033	13790.1	35206	38249.7	96800.1	40854.3	34883.5	107639	81961.6	30331.4	50148.8	125201	94427.6	143385	109381	91323.8	97975.8	80015.3	6.91973e+06
Fenbendazole	261.221	525.263	51631.6	236927	33340.5	43991.2	137315	151962	19947.8	10371.4	14942.4	15370.9	15878.1	11939.7	41229.8	16013.5	16771.7	19748.1	19552.4	20344.5	22406.4	22706.9	21064
Flavin adenine dinucleotide	786.165	341.179	90683	330686	404320	251075	219612	341122	336096	261861	430814	384621	334519	369117	432965	4213.96	6635.32	5411.38	4389.48	4109.99	4621.08	5513.06	462793
Fludrocortisone acetate	538.28	394.391	76624.3	32215.6	2197.69	67374.7	60745.4	15535.2	19289	37675.3	13535.7	10906.9	13157	12591.2	34374.1	18504.5	23610.8	28736.8	32577.8	30862	31379.5	38842.9	12473.5
Fluphenazine	438.189	286.647	25200.4	32224.4	1521.23	8390.46	26732.5	3463.31	15633.9	8422.21	7086.54	16582.6	16906.7	8571.77	15298.1	7970.73	2165.85	3950.48	9790.79	7279.79	10294.8	15350.4	432965
Geranylgeraniol	291.268	655.006	48794.8	37764.4	9027.87	22886.1	37101.1	27509	32658.6	5376.29	7670.93	33665.8	24220.6	4961.12	33400.9	7386.51	4629.46	10451.4	6156.69	2612.73	2209.94	189.232	160527
Glycerol 1-hexadecanoate	331.284	614.468	12291	60022.3	17899.5	16693.9	57766.8	39610.2	163808	53019.4	31426.7	138895	115752	23034.9	75279.8	52626.7	49788.5	55038.4	45470.7	38377.7	49719.2	31663.9	38979.5
Glycerol-3-phosphate	137.024	1039.42	5155.07	7245.81	56362.5	28996.6	5961.49	34977.8	30975.5	30998.4	41802.4	34086.9	32731.5	36164.6	34654.5	25404.4	26227.1	26296.8	26727.9	27130.7	26484.6	26059.4	3903.56
Glycocholic acid	363.146	380.786	550.386	2000.16	13415.6	4801.61	1120.32	7963.32	325.518	196.952	160.717	181.073	280.66	228.669	2191.7	654.217	918.108	759.194	934.846	1205.3	1015.03	1050.42	5554.29
Guanine	152.056	63.201	1135.36	7228.9	29382.3	16775.1	4130.72	14818.7	7812.95	5010.45	5744.89	9468.01	3580.48	4061.21	15045.6	4479.62	4836.96	5419.16	3968.9	4118.45	4827.31	4683.84	1.42989e+06
Guanosine	284.099	160.864	1907.09	12498.9	58772.7	25275.4	8304.93	29020	21121.6	7293.38	9226.88	10555.6	17837.9	8936.7	28591.9	8822.98	8421.6	9060.22	10091.3	9950.35	9391.1	9262.37	30911.9
Guanosine diphosphate fucose	435.062	49.02	1602.69	28951.2	40057.3	20271	15288.9	31654.4	26084	28228.2	29174.9	28563.3	22761.3	31173.2	31392.6	14197.5	15492.5	14584.7	16444.8	16321.3	17643.7	16887.5	23767.7
Hexadecan-1-ol	265.252	648.736	11490.4	6054.82	4457.15	13595.4	17575.7	12282.3	39981.2	42348.7	4477.44	91021.1	80417.1	1326.02	53988.1	94712.9	68169.5	96627	73017	55342	93436.4	36466.2	3794.93
Hexadecanamide	256.263	616.75	9159.89	5736.94	10017.5	9640.87	10836.5	8948.23	12948.2	27292.6	3691.73	12332.1	8741.13	5284.5	21209.1	29396.6	35573.9	35133.4	25951.3	23559.9	25849.6	20403	67729
Hexadecanedioic acid	309.203	45.0255	7904.46	5953.04	5482.38	5156.67	5277.24	8058.49	6789.18	4601.71	4310.68	4497.36	4857.61	5052.34	4681.64	1670.44	1433.47	1537.53	1311.15	1498.93	1491.42	1530.97	286177
Hexanoyl glycine	174.112	333.861	897.909	1106.2	1942.04	1093.69	1088.67	1406.78	751.714	805.43	1142.97	811.569	915.841	897.162	1038.82	848.687	1076.44	900.913	778.487	846.48	809.713	844.416	4860.66
Hippuric acid	144.081	281.623	580.685	1153.87	10529.5	4374.98	886.182	5624.78	2215.6	1846.29	2137.63	2103.38	2091.38	2298.69	3206.04	1927.45	1966.35	1952.23	2088.97	2168.16	2192.01	2191.73	1724.04
Hydrocortisone 17-valerate	371.101	563.011	18845.5	10121.7	6465.3	13609.3	15989.6	8581.39	16088.7	10138.6	6828.77	12101	12592.1	7050.98	15813.7	14017.1	13417.2	10643.8	11320	12615	12244.7	11789.7	215776
Hypoxanthine	137.046	150.48	20275.4	511848	735409	497706	288553	526436	670155	219998	295171	521433	458179	266203	411188	154267	138763	152102	148077	148677	170223	154075	97702.9
Indole	118.065	281.837	4506.02	2557.32	5735.84	5622.55	4142.41	4307.83	4848.99	4387.39	5914.4	5233.66	4681.08	5740.58	6179.54	2053.7	1791.6	1936.62	2093.22	2021.84	1841.7	1915.44	115775
Indoline	120.081	171.892	439244	144374	274843	188756	175006	78065.3	117347	106875	150552	115702	109910	71338	414300	66603.7	73445.5	74159.1	70195.5	71515.8	72419.8	72290.8	12061.3
Indoxyl sulfate	164.107	387.744	4666.15	6810.44	77610.8	36311.5	6039.04	41596.8	13313.1	12917.5	16594.8	13759.3	12979	15828.7	21620.7	8362.87	8456.51	7897.7	8586	9296.13	9166.52	9518.08	8477.46
Inosine	269.088	149.806	212971	144283	155544	349714	89828.7	144947	84931.3	140697	130833	142492	149382	236139	462793	43143.4	36902.5	38857.2	41984.8	10735.8	34823.9	41743.7	1852.49
Kaempferol -3-glucoside	365.152	557.803	608.152	1119.53	1111.65	731.219	774.554	957.272	1642.01	1226.8	1366.65	1344.68	1134.38	1849.79	730.458	1252.11	917.748	1051.74	1042.63	1523.98	951.497	748.342	359686
L(+)-Lactic acid	84.0803	44.127	161571	166243	179208	171519	175800	179427	130507	120032	150802	134527	131846	139324	160527	41397.4	43305.6	42297.5	42006.6	45554.4	47559	44797.8	21650.7
Lactulose	298.571	94.332	12348.4	1080.57	1986.24	8783.95	7950.13	2471.26	1438.45	1725.57	1570.66	876.17	1630.03	1624.92	3037.39	1086.51	1497.02	1381.91	1456.35	1332.56	1457.84	1478.74	14915.2
L-Cysteine-glutathione gisulfide	427.095	52.7765	9787.54	6204.35	5949.53	7589.41	8177.29	6102.55	5748.38	5157.01	6052.36	5931.39	7195.17	7097.19	6265.52	13063.8	12736.4	11716.2	11826.3	11929.9	11720.7	12450.2	1270.93
L-Cysteinesulfinic acid	132.077	273.339	47717.9	10319	32297.9	32801.6	28419.6	17019.1	8928.19	11754.3	13632.8	10824.6	9188.62	12745.6	21650.7	3321.16	3468.19	3535.88	3430.65	3533.95	3534.51	3684	19029.2
Leucine enkephalin amide	428.285	389.986	16013.9	7853.68	6295.23	15138.6	19532.8	8703.18	8239.9	4097.95	3135.93	5890.77	5892.93	3020.5	15195.4	2355.6	2071.76	2927.12	2832.88	2929.23	4361.62	4163.25	13643.7
Leu-Pro	229.155	63.747	403650	380577	424932	316313	367732	314008	273740	210686	283294	249610	259328	278615	337551	287913	216108	220490	218596	229131	228337	223560	34654.5
L-Glutamic acid	148.06	50.8895	34943.7	75631.9	82920.5	69828.5	60654.2	78888.3	125695	163222	178394	145475	143739	166139	115679	80809.6	81898.5	80279	76785	79303.3	81111.8	81184.8	49805
L-Histidine	132.101	92.23	15824.3	8722.51	14340	14459.6	13036.1	11409.2	12721.7	9607.47	13782.4	12535.8	11835.1	11559.9	14915.2	4108.88	3983.41	4461.68	4629.4	4451.2	4405.47	4658.33	887.451
L-Homocystine	219.195	511.348	4155.39	1112.96	816.898	3125.2	3438.57	917.657	1143.85	963.676	918.075	918.293	872.046	1243.05	967.466	688.887	1455.89	918.393	959.359	1585.32	709.034	836.155	6940.98
L-Leucine	119.085	515.937	123200	43460	63710	108700	119500	63270	62820	37720	46670	48250	45380	68530	92890	6003.27	6206.5	6576.16	6442.89	6625.19	10944.7	9916.28	7348.09
L-Methionine sulfone	145.049	62.8555	10035.1	5720.07	5187.82	9627.14	4939.31	6547.24	5517.74	3941.83	8271.21	6175.78	2399.94	5281.38	11588.5	4291.03	4477.58	4512.06	4688	4769.97	5024.81	4971.56	1393.37
Lomefloxacin	352.15	266.594	31471.5	7510.14	1693.66	20109.8	20399.9	2700.24	2214.17	1641.32	2284.69	1774.97	2243.48	1280.94	8861.46	3624.67	4132.81	4138.62	3958.42	3990.74	3954.13	3829.02	3206.04
L-Tryptophan	205.097	281.495	87486	38553.6	84658.7	93633.2	68896.5	65094.3	65126.3	62573.3	86804.2	74133.3	71310.6	76554.6	97042	35109.8	36104.1	35556.6	35066.6	33448	32481.9	32958	875.613
L-Tyrosine	182.081	64.495	116676	15808.2	53045.5	88698.9	64504.1	30795.1	24257.3	18991.6	22353.3	23794.9	24148.3	21474.1	64060.9	22582.9	21638.9	22679	21743.1	20898.9	22097.6	20896.7	11588.5
Lumichrome	195.121	511.074	2972.65	1969.56	1903.53	2181.88	2556.73	1907.02	2185.02	1283.82	1824.37	1896.07	1605.19	1736.09	2201.14	1159.3	1218.49	1500.63	1368.66	1256.01	1681.07	1683.66	37943.7
L-Valine	118.086	55.503	22290	4900	7934	14470	14050	8322	3902	3513	3720	3225	3867	3885	10440	56158.5	52199.9	52360.1	50894.3	53649.4	55292.7	54111.1	7472.18
Maleic acid	101.071	805.381	30679.7	29110.4	23135.3	33839.6	34841	35289.4	40644.5	38224.3	53593.4	35951.8	30425.3	41973.1	38979.5	12164.5	12420.7	12703.1	14048.1	13296.5	14422.6	15140	4523.53
Maltitol	345.141	283.784	1915.33	1955.83	459.827	1341.48	1893.26	1125.25	1048.19	1374.34	1396.94	1028.01	1246.14	1251.23	1438.22	1309.38	1009.3	1079.71	1117.36	1159.08	1311.73	1259.96	7447.73
Mesterolone	305.247	626.307	150625	19908.5	17232.1	73340.4	76982.4	2334.54	18759.8	5458.34	6347.49	13260.5	16613.4	6243.64	43518	305005	237340	319378	260440	216698	247381	166582	2463.56
Methoxyeugenol	151.035	41.5985	6840.27	7870.84	5642.26	6310.26	6141.99	4941.09	6243.58	5624.64	5310.47	5139.33	5719.55	6919.52	5461.45	8869.77	8297.55	8216.87	6849.48	7974.85	6421.12	6539.35	5461.45
Metyl palmitoleate	269.247	674.836	18535.2	10845.1	5244.9	11733.2	15220.3	7872.67	7923.52	4709.22	8894.16	9459.62	7795.85	4959.14	9348.36	14895.8	11672.5	17176.4	12582.6	9320.51	8627	5483.94	2623.97
Moxidectin	662.367	578.467	189356	58112.8	13270	144849	157987	45980.2	67714.9	87995.9	37918.1	53561.8	52804.7	36290.1	185313	27285.9	15297.2	16090.9	45636.1	22836.2	35052.7	24998.2	3340.03
Myristic acid	183.078	379.853	38430.6	37789.8	36808.2	38970.8	41503	40815.3	28923.6	35468	27919.1	26192.5	30141.9	32083	37737.6	3851.74	2896.94	2205.64	2570.41	3099.97	2271.51	1616.61	6262.69
Myristoleic acid	227.2	584.332	9342.37	13361.4	10240.8	9756.13	12078.7	14098.3	7834.89	6576.18	8094.2	8582.67	8581.05	7884.94	11135.7	1885.68	1684.95	1837.2	1754.94	1342.42	1455.86	1096.27	21620.7
N6-Succinyl adenosine	384.115	269.443	403427	353714	44044.8	203593	389228	162990	80050.7	19894.3	32358	72345.2	61564.7	26491.8	182713	71204.1	59006.9	61722.2	65492.2	67122.7	65549.1	67084.2	6421.69
N-Acetylneuraminic acid	273.261	513.982	71111	16589.1	16014.5	43220.5	44338	16818.4	14771.2	13781.1	13650	13291	14519.4	16331.1	29763.6	10673.7	10592.6	10691.4	10928.2	11129	10862	9129.88	19296.4
Naringenin	227.201	584.32	3515.69	3933.44	8615.83	5385.76	3833.08	6697.74	6429.67	8256.84	11918.5	7623.23	7170.29	8345.16	5777.56	9038.59	10315	10426.8	9235.82	9044.72	10072.9	9565.17	11135.7
Natamycin	471.299	406.396	38868.9	24540.2	17661.7	16477.5	19557.3	28126.3	32061.4	12889	15566.6	27362.4	25532.2	15486.2	20556.8	11925.7	12071.3	11766.5	11319.6	3994.09	11970.5	11472.1	3834.98
Nicotinamide	123.055	63.444	643630	695164	611376	665019	651564	623274	948120	761800	995198	917772	885482	1.04625e+06	1.14669e+06	411821	327807	418844	444929	470780	413285	449229	2715.37
N-Isovaleroylglycine	133.061	48.901	1725.64	1656.88	4421.95	2657.7	2170.82	2113.15	375.864	286.364	369.212	601.007	344.835	415.732	1719.42	1113.27	1193.08	1209.03	1236.66	1273.96	1301.97	1293.33	37737.6
N-Octylamine	130.159	304.888	27876.5	33159.8	26233.3	27072.4	30899.8	26851	18595.5	15941.2	23164.2	19454.6	17501.7	18826.5	25547.7	7494.5	8292.02	8343.22	7361.7	8597.53	7333.31	7391.81	88884
N-Oleoylethanolamine	326.305	606.144	39026.6	13857.2	13137	22233.3	25574.7	15025.9	11350.1	13419	10257.4	10971.3	10898.9	8189.58	28416	9514.21	16742.2	11876.3	8252.65	7965.27	9125.76	7984.38	4604.73
N-Phenylacetylglycine	150.055	63.14	4965.24	722.002	13442.4	9275.58	3326.13	7742.5	961.928	548.449	760.665	1008.52	914.335	718.031	6729.84	3824.39	3979.06	3884.18	3958.97	4164.79	4126.25	4354.6	17669.6
N-Tetradecanamide	228.232	599.487	3434.01	3368.31	2189.09	1815.91	3122.13	2338.05	2268.08	4352.19	3747.83	2260	3442.8	2899.99	4332.23	2792.03	4360.83	3563.11	3176.12	2802.32	3096.96	2259.45	7906.99
Oleamide	282.279	625.384	69981.6	157450	41863.8	39794.9	70241.8	58583.2	64984	193071	215780	61263	219369	63423.4	163948	71081.8	70937.3	88128.2	67266.6	48614.7	59847.2	41729.3	29696.9
Oxibendazole	250.118	518.223	1051.39	1678.06	1443.55	1639.34	1477.9	1621.79	1492.08	1764.07	1727.34	1194.66	1225.95	1284.42	1412.45	1143.4	1168.35	1495.52	1199.89	1000.59	1019.61	875.867	197212
Oxypurinol	132.076	111.389	3531.68	60429.7	40417.3	279569	247486	41414.8	63559	8992.02	6072.8	16387.9	25690.3	11849.9	359686	40838.2	42548.9	42563	45786.9	47954.3	46325.2	47204.7	4527.61
Palmitic acid	257.247	640.013	13282.2	45793.6	10227	24860.5	27913	41953.7	15526.9	11717.2	8043	19238.7	25113.9	9903.82	29696.9	6210.66	5569.07	6432.58	3375.64	2758.07	4432.75	501.799	240202
Palmitoleic acid	255.231	617.402	83688.7	114542	56350.1	73113.5	112808	89650.8	73117.9	44848.8	30278.6	63043	68383.4	42233.9	51676.1	18521.5	14717.2	22155.3	16455.9	12300.7	16690.8	12748.9	967.466
Palmitoylethanolamide	300.289	597.205	64047.1	11343.8	9405.58	35088.5	38906.2	10650.6	11345	13744.1	9197.49	10958	8925.78	9212.41	37943.1	10227.7	16527.8	13200	10275.1	8875.29	11617.8	9111	32574.2
Pentadecanoic acid	195.138	500.643	17751.8	11965.2	8480.12	17438.4	20141.2	11838.9	9327.08	15004.8	11452.1	8679.89	10678.4	12756.9	17669.6	1215.36	1120.85	1084.43	930.507	1227.07	858.793	920.059	4254.24
Phenylpropiolic acid	137.044	95.775	9620.14	1607.48	5744.81	7571.76	5538.43	3833.1	3084.43	1802.19	2554.49	2396.96	2487.24	1944.05	5969.32	2226.28	1799.05	1782.93	1897.21	1887.33	1875.54	1814.21	6512.88
Phenyl-β-D-glucopyranoside	212.164	416.228	67736.2	4201.1	2695.95	46568.4	45458.5	3677.52	2103.2	1177.45	1466.79	1808.06	1617.93	1391.39	25404.4	746.562	792.849	799.983	844.474	804.342	622.345	729.179	39639.6
Phosphonoacetic acid	141	472.661	9531.3	14167.1	15230.3	15423.4	11677.3	15550.1	15480.5	16725.3	19311.5	16552.3	17506.4	18193.2	15625.4	10377.1	8036.19	10655.8	7448.66	7544.24	7478.04	7871.33	680913
Prednicarbate	374.362	582.702	5616.7	2857.12	19607	9732.88	1777.75	11587.9	815.803	424.953	423.791	592.7	536.33	355.987	4598.84	1595.23	1394.38	1436.88	1554.72	1713.09	1594.58	1424.56	4681.64
Pregnenolone	317.247	662.187	4048.81	6038.92	4203.98	4062.84	6357.8	7099.25	12416	2669.37	4798.57	11302.7	8422.19	3693.81	5195.39	16221	11195.8	15248.9	12161.8	9482.06	10100.3	5336.6	24117.7
Progesterone	315.231	538.442	34072.3	13656.4	8684.01	23433.8	24288.1	13739.1	14148.5	8670.94	10850.2	10284.5	16050.4	10195.6	17047.2	1069.6	1053.18	1741.86	1815.91	1408.53	1515.81	1263.6	29191.4
Pro-Leu	229.155	256.548	3376.64	1467.01	4419.67	2825.93	2757.68	2066.7	1010.94	1224	956.49	974.7	1072.59	1371.57	2715.37	48694.8	32948.4	25958.5	37473.1	38422.5	36732.3	36519.8	2165.98
Propionyl-L-carnitine	218.139	255.682	23431.8	6075.86	157026	38667.1	13209.9	11038.9	85632	71835.4	44636.9	61102.8	55229.9	101447	146056	37642.9	42897.2	25208.5	37285.7	35302.1	36045.9	35561.5	5777.56
Prostaglandin A1	315.236	452.398	8742.49	3580.7	2083.13	5739.25	6242.37	2890.13	2028.18	975.579	887.249	1242.29	1762.36	944.466	4077.31	2304.71	2322.5	2622.02	1931.49	2522.03	2203.21	2152.28	948024
Pyroglutamic acid	119.035	142.134	42225.7	16380.6	27829.7	32090.7	18227.6	24117.2	28478.2	31663.3	38462.1	29046.1	28737.5	36112.8	30911.9	8140.71	8425.01	9518.32	9106.97	8996.22	9081.87	8817.29	6512.28
Pyrrolidine	72.0803	57.416	22668.6	5503.39	8434.26	15949.4	13503.2	8185.61	5582.81	5432.37	6618.21	7433.07	6604.93	8108.48	19716	3746.54	3280.53	3555.52	3520.72	3489.96	4051.53	3603.36	4919.66
Pyruvic acid	131.091	260.359	938.587	548.994	1222.78	1133.46	1079.56	885.174	889.138	1814.4	99657.3	9397.71	1851.53	32940.2	1393.37	1452.57	1308.97	893.763	546.33	554.831	207.743	240.847	47242.3
Raubasine	304.284	517.701	8513.07	9093.82	12180.2	7857.04	8365.58	10991.9	22914	28350.9	52443.6	15855.9	27272.4	19858.7	27287.4	835.42	1915.83	1137.17	2033.53	1837.47	843.816	820.545	41229.8
Riboflavin B2	375.146	397.74	821209	36687.8	26170.9	395867	433290	30093.5	17545.8	7216.24	12018.9	14189	14481.1	10129.6	306799	43176.4	32011.1	37315.6	41359.8	41917.3	40916.4	41753.3	438671
Riboflavin-5-phosphate	457.106	344.138	34046.2	32756.5	56075.8	42175.7	34104.3	47229.4	32501.1	27372.9	30206.2	31806.3	32201	29701.9	43415.6	707.025	1303.44	1449.72	1174.23	1078.84	1016.55	845.158	80304.7
S-(5-Adenosy)-L-homocysteine	385.129	115.457	12580.7	8865.8	2385.13	11734.5	14339.5	5621.79	3735.17	3303.83	4755.39	4177.12	3649.86	4338.83	6773.18	4063.4	4360.02	4307.1	3867.35	3886.13	4023.59	4556.05	25138.5
Sakuranetin	244.263	506.688	14559.2	7727.15	20219.2	12225.8	10663.6	11413.9	899.91	602.811	439.463	705.185	808.238	466.8	9449.03	6834.86	7104.19	7087.38	7469.95	7180.9	8138.91	7022.33	4.12424e+06
Salmeterol	339.105	61.881	5972.18	2992.67	1852.66	4265.44	4910	2804.86	1100.71	1876.28	2140.63	869.1	1194.44	2255.58	2829.56	4695.47	3899.09	3605.13	1386.11	1203.5	3408.48	4603.9	749914
Scopoletin	193.049	357.691	1839.17	2461.02	2583.69	3246.46	2218.41	2318.75	3271.2	3328.39	4521.37	3193.13	3594.56	3432.09	3366.2	3618.34	2457.24	3229.22	2725.13	2578.24	3111.56	2683.61	284381
Sebacate	157.08	48.031	7781.65	11535.6	10541.7	7905.77	7493.22	7791.28	11121.7	9593.03	9195.22	8571.16	9485.61	12091.6	15132.9	652.197	686.166	1017.19	901.072	939.838	2712.18	1315.6	29763.6
Sinapyl alcohol	161.081	363.275	6378.62	2255.02	1061.88	2861.44	2787.38	1640.42	1868.51	1672.7	1521.37	1402.68	1403.39	1822.39	3340.03	860.596	837.363	1011.63	1085.01	1016.69	1315.15	1150.07	16235.8
S-Lactoyglutathione	380.112	119.062	3063.15	659.188	17830	15091.6	1306.13	15156	4210.53	9204.98	30836.8	6057.36	5729.16	17097.9	18535.4	5690.52	2148.17	2910.59	4648.44	4273.18	4578.79	5389.97	5020.12
Spermidine	146.165	42.778	2499	3285.35	10977.7	6696.09	3088.31	9894.49	3003.58	2913.67	3192.24	3876.14	2043.28	3356.98	9209.07	1407.83	2672.58	2482.48	1810.87	1502.67	1516.4	1107.54	41605.7
Spongouridine	245.077	92.542	457.698	2438.63	2677.21	2089.98	1692.28	2411.04	2134.33	2132.92	3547.29	2646.65	2504.76	2613.33	2331.33	2991.94	2730.56	2830.03	2641.67	2822.88	2947.76	2732.8	4065.97
Stearamide	284.294	688.46	4605.61	615.094	23717.4	19832.5	16352.9	18620.7	39335.5	41391.1	540.004	22674.5	23825.5	5159.11	48946.9	117632	115427	140278	96366.6	66218.5	79033.1	44355.2	111772
Stearic acid	243.088	374.976	436067	470644	361425	314557	363351	208016	349751	232461	61700.4	176388	91955.6	103065	680913	100102	73356.4	75704.4	69231.9	82326.3	62061.3	56478.4	14185.1
Stearidonic acid	277.216	562.913	383893	42396.2	3765.01	186698	216179	24104.7	32170.2	16999.2	19740.6	26265.8	25541	18017	132691	34974.7	27708.2	34624.1	48018.6	33705.7	36539.2	38887.7	1075.96
3-Methyladipic acid	219.006	315	32230	5627	4041	22610	21180	4386	3815	3861	3598	2373	2595	4425	13150	4689	5243	4979	5600	5510	7259	6650	2073.95
5-Methylthioadenosine	219.102	467.537	30750	46770	41460	46250	51700	53330	3693	3213	4658	3806	3110	2447	3188	47290	50190	46590	49890	49790	48080	51090	10340.5
5-Thymidylic acid	219.106	499.365	4073	6824	26500	6109	6351	15650	16800	18750	18890	17490	16450	28800	20070	15960	18020	17750	19230	20090	13930	15320	1672
Beta-Alanine	220.146	287.24	54560	63700	57780	53410	69150	60500	53260	44530	47340	51290	47900	50600	60780	47120	48660	50000	51480	51960	52050	44620	2095.89
Chenodeoxycholic acid	220.984	491.58	282300	158800	242900	273000	249600	203200	141100	90140	349200	218700	125100	235800	739900	92900	86890	76630	90830	91780	62880	67550	5920.35
Cholesterol sulfate	221.082	465.586	722100	87840	132900	468000	554600	235200	797600	627300	34290	470300	540100	113300	1602000	695300	388400	326700	284400	343800	393300	189200	6701.07
Cytidine monophosphate	221.154	463.669	133300	108900	145900	76370	73220	136300	104600	97050	83950	94680	89550	98570	109800	109100	110000	117100	123900	121900	115900	129400	21069.4
D-Alanine	221.154	555.375	54560	63700	57780	53410	69150	60500	53260	44530	47340	51290	47900	50600	60780	47120	48660	50000	51480	51960	52050	44620	8861.46
Dodecanedioic acid	221.984	491.136	25920	28840	25950	13800	15820	21880	25990	26620	20450	20350	23140	32410	19780	21220	18730	25460	18300	21530	23510	26280	222029
Elaidic acid	222.085	302.529	7879000	13760000	2569000	8380000	10720000	8466000	10730000	4333000	3282000	8384000	8418000	2873000	9765000	95940	157100	96430	110100	130100	4890	41060	401971
FAD	222.158	457.123	1464000	5875000	7066000	4103000	4199000	6828000	6301000	4886000	7400000	6595000	5777000	6366000	5973000	3025000	3068000	3253000	3285000	3347000	3461000	3508000	17411.7
Flavin Mononucleotide	222.986	525.375	118800	120300	202900	163000	126700	163900	119200	95620	111400	113300	112500	110100	152500	74150	78770	83400	85760	87200	90810	89200	10108.8
Fructose 6-phosphate	223.097	48.921	1154000	2062000	2934000	1850000	1517000	2646000	778900	618800	76640	492200	768000	377300	779800	141400	145900	147700	149800	148000	147600	152900	44396.1
Fumaric acid	223.17	433.135	116900	118800	127500	109500	117900	134800	82270	159500	166500	152700	144500	170800	127500	116500	113400	115400	128900	132800	137900	137800	659.936
Furosemide	223.17	564.727	1983	5526	16510	2117	4523	3423	3955	8323	3040	7762	4083	13550	10540	10930	15200	11880	10760	21270	10950	4185	33984.6
Glucose 1-phosphate	223.981	518.879	1154000	2934000	2062000	1850000	1517000	2646000	778900	618800	76640	492200	768000	377300	779800	141400	145900	147700	149800	148000	147600	152900	67149.8
Glucose 6-phosphate	224.023	49.2075	1154000	2062000	2934000	1850000	1517000	2646000	778900	618800	76640	492200	768000	377300	779800	141400	145900	147700	149800	148000	147600	152900	154566
Glutathione	224.995	60.2095	47240	43800	2460000	194800	72240	918000	287400	742200	676200	545100	545800	577100	181500	572400	524000	470500	428900	383900	380000	361800	4077.31
Glycerol 3-phosphate	225.06	419.201	23040	33570	207200	118400	27640	93490	121400	128200	153900	136800	126900	147500	133000	192800	200100	200900	203400	207700	201800	198200	1374.79
Guanosine monophosphate	225.099	48.2665	453600	958100	1406000	975500	1009000	1283000	936000	1114000	1172000	1213000	1084000	986800	1261000	534500	569100	574400	564000	537000	610500	575200	20949.8
Hydroxyphenyllactic acid	225.149	420.125	21970	18080	52020	36400	23200	34840	22910	14200	20940	20510	19380	18020	30060	22490	24740	24500	24870	26500	27250	28140	6773.18
Hyodeoxycholic acid	225.186	440.633	282300	158800	242900	273000	249600	203200	141100	90140	349200	218700	125100	235800	739900	92900	86890	76630	90830	91780	62880	67550	2822.73
Indolelactic acid	225.185	539.923	3533	8905	17230	8391	6026	13110	14740	9905	13330	14030	12560	11650	10230	7048	7759	7770	8213	8078	8107	8279	21937.2
Deoxyinosine	226.966	583.679	8199	4741	5568	6054	7375	3132	469.7	2462	1646	649	381.1	498.1	572.3	1450	1559	1687	1614	1762	1412	1791	3168.65
Inosinic acid	226.994	42.847	376200	18010000	12730000	6530000	10900000	17430000	12750000	3870000	6329000	11790000	10540000	4400000	9673000	6702000	6845000	6695000	7057000	6996000	7740000	7539000	6228.61
Isovalerylglycine	226.996	485.502	7307	7126	10110	5670	5859	7943	2891	1210	962.6	2138	2465	1296	7397	5924	6379	6364	6877	6411	6954	10810	8150.91
L-Alanine	227.128	53.429	47250	31550	32340	35130	44330	32750	30410	22500	32540	29690	25810	29450	34280	47120	48660	50000	51480	51960	52050	44620	2829.56
Linoleic acid	227.128	437.298	5.31472e+06	4.76144e+06	4.1524e+06	4.20103e+06	5.94668e+06	4.09934e+06	1.25471e+06	1.1678e+06	1.57706e+06	3.30294e+06	3.32963e+06	1.35442e+06	3.65818e+06	3254000	2798000	2459000	2596000	2709000	2170000	1783000	3805.48
L-Malic acid	227.128	457.668	605800	849100	1347000	1024000	829600	1127000	936300	877700	1153000	980000	925300	1009000	1091000	929300	930100	949300	968900	981400	997400	1018000	30746
L-Phenylalanine	227.14	389.695	759000	126300	451000	511100	392100	184200	172700	129100	287800	227000	210600	150800	525300	1288	1384	1454	1576	1683	2167	2316	43951.4
Mannose 6-phosphate	227.201	275.848	778900	618800	76640	492200	768000	377300	1154000	2062000	2934000	1850000	1517000	2646000	779800	141400	145900	147700	149800	148000	147600	152900	1894.78
Pantothenic acid	227.201	604.497	755	1136	663.3	1658	1891	1239	999.1	242.1	277.2	1356	672.4	718.7	637.7	518600	530500	540600	537000	566500	554500	568500	43415.6
Phenylacetylglycine	228.039	562.901	43100	8679	136400	79930	29630	72080	9584	4888	6535	8247	7341	5452	47970	28190	29260	28470	29210	30580	30800	31510	4467.39
Phthalic acid	228.064	52.6685	83550	50880	42570	44760	40670	32850	49690	38110	39490	21520	51110	29970	56030	59550	68690	69450	43940	92220	69450	67040	2191.7
Pimelic acid	228.081	52.805	43340	3338	634.3	25180	25830	1996	1534	1209	1209	1134	1054	1136	15700	2028	2092	1765	2103	2412	2210	2164	730.458
Pyrrolidonecarboxylic acid	228.16	59.4895	81120	64680	101800	68790	90740	134700	105800	112400	144500	116900	128700	130700	94200	18020	18180	23650	18790	24110	24010	30650	15813.7
Riboflavin	228.99	417.003	954000	51010	33370	620700	590500	42040	29440	11510	18250	23130	18900	14090	346900	46100	51250	53230	55220	52440	57100	59710	4598.84
Sarcosine	228.994	430.773	54560	63700	57780	53410	69150	60500	53260	44530	47340	51290	47900	50600	60780	47120	48660	50000	51480	51960	52050	44620	102690
Sebacic acid	229.012	53.6915	7781.65	11535.6	10541.7	7905.77	7493.22	7791.28	11121.7	9593.03	9195.22	8571.16	9485.61	12091.6	15132.9	31740	36590	37370	32290	30850	29830	29850	112390
Taurine	229.046	49.983	4795000	4683000	5289000	5407000	4973000	5323000	4453000	3975000	4794000	4628000	4350000	4358000	5072000	4973000	4767000	4795000	4939000	4976000	5067000	5104000	1.13962e+06
Taurodeoxycholic acid	229.059	51.232	25350	9208	3510	15310	15560	6558	12930	9039	3703	8642	9454	4699	29760	58280	58620	58430	61390	62480	65380	62700	14725.1
Undecanedioic acid	229.083	43.823	46370	48700	31010	38850	44670	39910	42540	38630	38250	36820	34700	53930	39130	30490	35980	34480	30930	31330	29320	33500	24258.8
Uridine 5-monophosphate	229.144	58.48	101000	502800	1410000	714200	340000	955900	922800	1067000	1061000	927000	910700	1149000	870100	1019000	1059000	1131000	1169000	1166000	1162000	1191000	13968.4
Uridine diphosphate glucose	229.163	449.688	5731	61050	233600	166000	29950	145500	68270	7570	4379	32110	26180	7260	155300	377900	387600	399200	402600	408800	397000	405400	5673.33
Ursodeoxycholic acid	229.181	417.05	282300	158800	242900	273000	249600	203200	141100	90140	349200	218700	125100	235800	739900	92900	86890	76630	90830	91780	62880	67550	22594.6
Vaccenic acid	229.196	523.851	288000	13760000	89160	207300	406500	404700	247300	78530	87650	200200	206300	88790	276600	2080000	1771000	1487000	1403000	1603000	1161000	1065000	44303.9
Xanthosine	230.015	621.569	79940	9259	13870	5756	6250	6478	6712	8614	12160	17960	11900	6010	9612	6569	12000	9380	5147	15560	10850	9705	15195.4
Adenosine	231.014	268.118	1582	6579	1338	13320	6700	9026	743	3009	52850	1708	1195	2436	1266	214400	148500	185000	214400	225500	122100	214400	1939.95
Adenosine monophosphate	231.077	83.346	423900	9252000	11080000	5788000	5143000	9760000	17350000	21030000	24360000	19460000	16640000	28260000	15380000	24270	30110	38840	37880	36510	37150	43330	27934.8
Ascorbic acid	232.902	345.472	6218	6808	402200	36750	9410	130200	4712	3842	5144	5418	5489	5413	8729	11830	10600	7210	4775	3197	1499	1323	246962
Dodecanoic acid	232.975	48.262	235300	352900	409900	196700	255500	233100	197500	64920	83260	77890	223900	308900	283700	12690	10610	9420	10300	11230	3495	4850	3249.74
NADH	232.984	67.047	16870	34940	37900	36160	21390	28340	933.7	23670	30770	35940	27060	38440	19440	6349	6331	6551	8071	6733	8030	8320	103138
o-Tyrosine	233.077	443.336	124500	39000	124600	134700	103000	63560	23590	61770	66740	529.8	59880	4881	164000	114800	127100	129900	144300	130700	154900	142800	63661.2
Pyridoxal 5-phosphate	233.154	52.506	12570	3491	12620	9297	11340	12060	10200	3537	3402	4685	4134	5041	9397	3482	3949	4823	4606	4752	4879	5054	185313
11a-Hydroxyprogesterone	235.039	567.597	38560	29480	15070	30300	23470	30860	30920	6281	13060	21610	25690	12140	26670	13860	13340	9814	9776	8144	7630	7122	9550.82
D-Lysine	236.077	567.555	50310	18650	26990	36300	36360	22060	24550	19580	26960	24630	24560	22950	36410	10530	11720	11710	11340	12220	12430	12130	34374.1
L-Lysine	236.105	381.792	50310	18650	26990	36300	36360	22060	24550	19580	26960	24630	24560	22950	36410	10530	11720	11710	11340	12220	12430	12130	26670
3-Hydroxybenzoic acid	236.979	491.555	2731	6740	3716	8171	4944	2666	3878	3393	1543	4718	3346	6880	3984	2831	2520	2156	2414	3458	2857	1726	102300
4-Hydroxybenzoic acid	236.979	497.858	2731	6740	3716	8171	4944	2666	3878	3393	1543	4718	3346	6880	3984	5947	6761	8862	5720	11510	8517	9742	187400
N-Acetyl-L-alanine	236.995	417.627	47250	31550	32340	35130	44330	32750	30410	22500	32540	29690	25810	29450	34280	29850	29030	30060	30470	29720	31740	30070	5555
Salicylic acid	237.109	437.671	2731	6740	3716	8171	4944	2666	3878	3393	1543	4718	3346	6880	3984	17880	25760	39700	24590	24050	45680	25220	1458
5-Aminopentanoic acid	238.072	488.863	22290	4900	7934	14470	14050	8322	3902	3513	3720	3225	3867	3885	10440	2632	2684	3060	2920	2965	3232	2704	1942
Aminocaproic acid	238.087	381.257	123200	43460	63710	108700	119500	63270	62820	37720	46670	48250	45380	68530	92890	56260	60830	59480	65930	51830	84390	89610	3188
Beta-Leucine	239.034	269.025	123200	43460	63710	108700	119500	63270	62820	37720	46670	48250	45380	68530	92890	56260	60830	59480	65930	51830	84390	89610	4668
Dimethylmalonic acid	239.091	50.1525	21310	4126	5194	22310	23080	9287	24170	35020	40350	29830	29410	38060	19960	5526	5046	3420	5483	4280	6424	4491	1266
Glutaric acid	239.129	408.392	2243000	1013000	97130	2031000	1764000	826500	872400	61650	85470	625500	605700	65010	1196000	508700	457400	460400	457100	484200	514500	448800	7710
L-Alloisoleucine	239.165	505.63	123200	43460	63710	108700	119500	63270	62820	37720	46670	48250	45380	68530	92890	56260	60830	59480	65930	51830	84390	89610	15380000
L-Isoleucine	239.165	510.347	123200	43460	63710	108700	119500	63270	62820	37720	46670	48250	45380	68530	92890	56260	60830	59480	65930	51830	84390	89610	4787
L-Norleucine	240.132	474.416	123200	43460	63710	108700	119500	63270	62820	37720	46670	48250	45380	68530	92890	276700	258300	266500	264100	271500	271700	362000	9879
Methylsuccinic acid	240.168	505.732	2243000	1013000	97130	2031000	1764000	826500	872400	61650	85470	625500	605700	65010	1196000	3500	3306	3722	3638	3806	3724	3545	974.4
3-Oxocholic acid	240.99	510.416	6151	7260	1667	8165	9425	8687	15160	1612	999.5	10780	13270	1728	11080	45790	49660	44900	46840	50200	44320	46790	8729
Indoleacrylic acid	241.012	484.245	1031	769	1655	1436	1055	1270	1343	1280	1342	1196	1182	1182	1175	787	709.3	804.7	792.5	695.5	811.3	742.6	789100
Perillic acid	241.083	375.039	1830	4269	929.2	2050	1143	1866	4146	1709	1927	2571	2275	1652	2557	5895	6723	11280	11140	17200	12080	10980	1128
Nervonic acid	241.18	253.81	11960	1562	3980	7049	15850	6979	56470	9615	121.2	28310	18400	2372	63510	16200	15280	14310	14620	15200	14070	9552	6925
Arachidic acid	241.181	526.335	34620	23420	43670	31090	34390	17420	41430	8554	5136	18780	3295	5893	51900	22230	17570	15150	16120	17460	11860	11970	6925
3-Phosphoglyceric acid	242.079	620.571	27030.3	42248.7	40617.1	32354.3	34095.6	42462.2	6981.47	9950.37	7358.94	6490.48	7975.31	8489.74	27980	33460	36140	34070	36000	37580	34440	32640	866.8
Cyclic AMP	242.176	54.559	26330	1952	7338	15550	13770	11730	6365	9960	9048	1708	12590	974.6	7710	14560	9045	10110	11950	9461	10780	12250	7710
Nonadecanoic acid	242.986	43.04	50010	10050	12890	64010	61580	26080	100900	17700	2398	39490	71980	8544	143700	3070	1049	242.2	917.3	1879	353	1030	4353
Deoxyadenosine monophosphate	242.986	435.355	348100	38510	84780	184900	188300	42560	5686	22740	7526	68110	88310	48010	36470	1469	3330	3476	3590	3210	3750	4223	36470
Adenosine 2,3-cyclic phosphate	243.044	51.3285	26330	1952	7338	15550	13770	11730	6365	9960	9048	1708	12590	974.6	7710	14560	9045	10110	11950	9461	10780	12250	401200
Cholestenone	243.062	259.162	734.1	832.2	1164	688.4	614.1	792	1165	555.4	358.1	759.9	823.2	480.1	1128	1202	1888	775.5	758.8	1408	504	456.4	14360
Citrulline	243.062	90.993	19970	13860	18180	18570	18320	17360	14080	10360	14560	14600	13480	12130	6925	14410	14760	14890	14440	15290	15710	16770	36410
Corticosterone	243.123	62.904	5650	3161	704	10990	7498	2079	4944	1335	2273	4149	2771	2458	6925	10310	10260	6786	8426	8850	5529	3839	5973000
Cortisone	243.16	374.619	38140	7023	1169	35330	4436	4346	3835	419.5	1721	2431	2281	1873	866.8	5420	6185	10050	11420	9039	6701	15560	152500
Glycerophosphocholine	243.179	471.387	7178	3210	2192	5749	25070	3211	2266	1732	1521	1473	1985	1792	5605	851.1	1110	652.3	810.6	1201	611.5	891	4353
L-Acetylcarnitine	243.196	440.622	49910	38820	9669	34970	46410	25640	7477	2475	3524	5551	5983	3194	19980	8895	9905	9953	9625	9925	11750	11030	181500
L-Arginine	243.196	545.938	36261.7	63094	51839.2	47083.2	47622.4	79377.5	61191.9	53411.4	69375.3	76143.5	68323.6	68679.3	58669.3	2319	2948	2618	4814	2331	3359	2999	5605
L-Carnitine	243.966	511.305	1939	1546	4606	3345	2266	3018	2387	2623	3785	2949	2899	3351	3988	1279	1092	1355	1408	1377	1478	1616	17520
L-Glutamine	268.97	48.9085	164176	166786	233685	226658	173996	199616	203727	214273	266057	235087	216643	235088	245322	253300	257000	261000	271700	274700	282500	289000	339.1
L-Methionine	268.985	49.476	8345	2554	4021	6449	2127	3359	4627	4383	5278	5240	4726	6481	4192	2711	3491	2423	2703	3419	2700	3292	203600
Niacinamide	268.983	90.977	220.4	1667	1099	410.8	405.6	1065	3141	1179	1560	1121	3231	3503	761.7	4524	4447	3404	2774	4820	677	1644	1261000
Nutriacholic acid	268.985	471.421	85700	52400	29630	65790	35830	19070	27310	39920	44460	11860	14050	19910	31840	25730	21170	22480	19740	23320	21080	22970	216.2
PC16:016:0	269.054	450.633	293.2	377.1	188.8	1319	1168	684.6	704.8	704.8	399.8	486.5	381.6	673.1	351.8	268300	274100	88170	56230	29600	38270	42860	1731
Pipecolic acid	269.078	545.874	515.9	515.9	507.1	452.2	525	515.9	667.8	576.7	713.1	713.1	545.4	503.9	544.5	763.8	656.8	828	822.2	831	724.3	785.7	670.4
Triamterene	269.088	418.499	10540	861.7	757.8	7101	7765	1188	595.7	431.4	680.3	512.9	382.1	695.2	2498	4522	9738	10280	5214	8511	8610	8540	13180
Uracil	269.131	473.901	13730	144800	133800	50710	62970	117300	303000	125300	147800	174600	144800	195200	132200	13160	11440	13370	12880	13830	14820	14560	9673000
Uridine	269.212	50.5875	13372.5	2873.62	4447.44	9211.82	11847.3	4191.64	7404.17	2866.81	3527.58	4291.62	4136.32	4056.53	5495.38	182200	194000	198900	214800	212700	223300	222300	92890
Vitamin D3	269.248	50.2695	734.1	832.2	1164	688.4	614.1	792	1165	555.4	358.1	759.9	823.2	480.1	1128	1202	1888	775.5	758.8	1408	504	456.4	3988
3-Indolepropionic acid	270.075	455.227	1225	1225	4134	1642	524	2882	1051	721.6	908.9	1117	987.2	761.1	1458	836.5	777.3	511.8	717.6	649.4	737.7	775.1	92890
Canrenone	270.207	428.321	1530000	1027000	729100	822900	1002000	773700	596900	782800	797500	557200	658000	869000	789100	1413000	1257000	1163000	1195000	1288000	936400	903700	92890
Histamine	270.215	434.887	299.1	241.2	299.1	241.2	299.1	241.2	179.5	179.5	210.5	262.5	179.5	195.6	216.2	1947	2528	3328	2458	2279	2602	2400	36410
Medroxyprogesterone	270.215	50.338	3288000	541900	154300	2560000	2547000	392900	779500	130900	131900	546400	733900	189400	1194000	385500	345300	282600	362800	169300	246200	254100	4192
Succinic acid	270.981	565.507	1258	8634	8547	8078	1877	18350	5571	5200	10860	10860	11370	3110	8263	158500	326900	318900	328400	346700	343600	349500	92890
3-Methylindole	271.004	43.583	4389.03	2783.29	5186.59	4944.31	3865.28	3921.34	5531.02	7040.31	5160.68	9726.52	6671.11	5108.15	25582.7	64610	65670	71560	66240	68780	67860	67510	525300
4-Guanidinobutanoic acid	271.057	242.876	1645	2554	1132	1412	1656	2667	886.7	495.3	886.7	495.3	886.7	495.3	1942	1188	872.1	384.9	975.8	1023	939.4	1160	2904
7-Ketocholesterol	270.848	479.306	859933	48657.1	31202	446222	708124	54694.8	95978.6	163195	21385	117195	72884.5	55263	581695	5362	3055	1926	1813	1794	658.7	771	10440
17-Hydroxyprogesterone	271.094	474.377	12490.4	3076.88	1482	5017.82	7785.25	2519.31	3409.2	17639.7	5195.03	2990.53	2612.19	3280.88	13162.3	37330	40170	39550	45840	39030	38450	41200	1194000
Cortisol	280.011	480.283	15950	11080	2791	62050	28620	8131	12170	4740	3454	8281	8081	6008	41780	2531	8240	4414	2010	4795	2139	4799	17860
Linolenic acid	280.035	522.323	2.6403e+06	211792	82085.3	1.38056e+06	1.52517e+06	132451	201930	48833.4	59271.9	156880	150027	58273.6	5704	3593	4514	1887	2676	3597	3673	4227	1196000
16-Dehydroprogesterone	280.236	50.1835	398900	52310	20400	177100	122600	38870	36790	23590	13230	15940	26980	14100	187400	20460	32510	16980	19970	27520	20540	17640	761.7
Indoxyl	280.236	603.801	16790	13380	9487	12480	15520	12340	8426	8007	6452	7479	8504	6732	13180	9202	9465	10240	8199	9755	9156	8644	10440
Serotonin	280.908	49.987	376.2	410	867	730.4	953.9	704.3	1884	1876	2457	1818	2052	2369	2978	983.1	768.7	2186	2511	3604	2956	6150	31840
Acetaminophen	280.983	466.78	1675	1659	378.1	2470	756.9	1675	2967	2874	2514	3762	3830	2983	4668	962.5	1135	1914	1164	887.7	820.6	1199	164000
All-trans-retinoic acid	280.984	489.869	13970	2533	2000	10430	5476	1570	517.9	2246	3308	2161	2185	2315	4787	11680	9048	7758	8139	7151	6443	4937	4786
Delta-Hexanolactone	281.044	49.2795	3475	3475	3475	1702	1791	3475	4397	3398	6248	4769	4397	5625	4353	1607	1269	1024	1663	1328	1591	1298	637.7
Gamma-Caprolactone	281.062	274.082	1045	767	891.1	767	891.1	767	4397	3398	6248	4769	4397	5625	4353	1095	906.4	1003	839.2	653.2	657.6	980	351.8
L-Proline	281.062	623.787	5566	1130	2455	4088	3133	2190	1106	1166	978.6	1391	801.7	956.2	2904	470.2	343.2	653.7	346.7	559.5	398.2	296.8	2557
Indole-3-carboxylic acid	281.098	49.022	1239	354.8	408.6	1066	762.8	762.8	287.7	287.7	287.7	287.7	287.7	287.7	670.4	1427	1222	1994	1497	1545	1655	1456	47970
Quercetin	281.248	49.246	23660	5304	11590	15150	13580	9097	4328	3412	2218	3934	4295	2974	10700	11490	5271	5452	7643	8638	9424	4804	544.5
Scopolamine	281.248	51.618	3419	4717	4328	7847	6200	4038	4493	1723	2103	2968	2652	3139	4442	3387	3693	4052	4026	4025	4368	4054	94200
D-Pantethine	261.072	53.014	7772.7	774.064	1368.6	5436.61	4155.38	2195.06	1882.57	1700.84	2134.01	1992.99	1856.75	2123.23	5673.33	9947	6850	14080	15010	21170	25090	26190	346900
Mesoporphyrin IX	261.134	358.759	22310	22310	18860	2503	26640	11860	14260	19110	40660	17030	22730	26360	17860	10260	11350	18890	12490	22280	30720	20330	1199
Methionine sulfoxide	261.131	52.8435	15092.6	385.493	198.44	7151.9	7803.41	206.875	975.386	668.162	572.073	1024.69	963.746	588.154	3286.68	3068	3757	3303	3721	3247	3911	3922	4442
Aspartame	292.202	518.526	1696.87	959.438	1305.47	1846.09	997.773	867.792	974.429	667.488	1201.58	879.555	803.503	621.187	961.872	4706	6024	6152	6120	7113	5379	5600	2978
N-Acetyl-L-methionine	292.983	466.889	893.483	3512.89	7023.92	2996.9	2775.36	5294.61	1766.76	1572.84	1796.3	2076.11	1729.31	1562.82	2463.56	3628	4205	4529	3858	4207	4534	4171	8263
Dimethylglycine	293.114	287.302	4861	10990	14360	11140	8489	12760	16480	17140	22790	18590	17120	20490	14360	2463	2287	2045	2496	2422	2007	3019	29760
sn-Glycerol 3-phosphate	135.024	1039.1	5155.07	7245.81	56362.5	28996.6	5961.49	34977.8	30975.5	30998.4	41802.4	34086.9	32731.5	36164.6	34654.5	25404.4	26227.1	26296.8	26727.9	27130.7	26484.6	26059.4	13150
12-Oxo-9(Z)-dodecenoic acid	163.148	439.762	6933.72	2002.83	763.595	4082.52	4420.69	1496.77	1857.36	1572.05	1264.7	1413.91	1161.72	3968.31	3035.84	1818.74	1708.19	1670.24	1917.58	1965.08	1911.17	1790.24	20070
Phosphoenolpyruvate	181.158	421.051	14821.1	12317	10197.3	11268.3	14636.9	14654.9	5690.24	6679.11	7114.21	7639.72	5587.37	5372.97	30449.4	4608.94	4224.84	3116.75	3200.91	3664.72	2447.78	3250.79	51900
Ergothioneine	184.073	563.94	4813.11	91145	231132	137666	49671.6	161990	64110.5	44973.4	67478.7	63245.9	65199.8	64685.1	130275	2759.7	2829.24	2650.18	3006.93	3055.4	3079.88	3482.76	92890
Hexadecanedioate	220.133	276.926	32476.3	16744.4	14523.4	22805.2	27011.5	16138	38941	10910.3	18375.7	28300.4	28605.9	15277.6	26159.6	15815.3	14931.2	12578.4	13515.6	15106.5	11588.2	11884	19780
Pantetheine	231.988	45.6735	1177.87	650.064	6753.66	1936.65	916.163	4602.42	2447.69	1237.98	1657.22	2106.42	2082.49	1590.24	1483.39	1103.71	1251.33	967.541	1392.46	1107.16	1441.75	929.092	348700
(8E,10S)-10-Hydroperoxyoctadeca-8-enoate	258.17	338.327	11269.5	10018.5	3153.49	9044.4	11877.6	8961.42	5479.09	7968.98	5807.43	6302.55	6220.56	5090.81	9127.09	66315.6	65404	57288.4	61758.9	67875.2	61955.9	58839.7	779800
13(S)-HODE	258.11	57.701	50759.4	10077.2	4756.64	40601.4	44469.2	16389.1	5890.09	9313.48	5376.47	8597.55	6605.34	7407.57	12041.4	368668	331484	286309	294033	326053	249693	250875	779800
(R)-10-Hydroxystearate	263.168	357.516	81085.9	30691.9	32196.7	70736.9	66341.3	32502	36447.6	33878	33346.9	31481	35794	39850.3	54682	13456.7	14581.7	14882.5	14443.6	14562.8	13495.6	13391.3	1196000
10,16-Dihydroxyhexadecanoic acid	275.175	510.373	25356.3	10283.7	5941.13	18813.5	20887.3	7423.24	6814.96	5343.87	4728.72	5620.97	5434.99	5430.97	14871.7	26946.6	12844.4	29206	50091	16352.9	47477	52539.3	34280
CMP	285.133	497.86	45111	27154.9	38700.3	38227.5	31212.6	33084	25541.5	24394.1	22596.1	24169.8	24423.9	25782.6	28662.8	20340.7	19955.4	21920.5	21515.3	21949.8	22644.4	21629.6	19440
22-Hydroxydocosahexaenoate	300.261	523.358	1.89388e+06	376650	104795	1.46412e+06	670174	288868	302242	25644.8	76547.1	179865	194304	76828.4	863690	78143.6	69999	58566.5	60580.7	68769.2	50999.2	53198.2	9397
GMP	311.204	408.263	179619	360486	363484	219428	213453	357233	334796	311840	314864	305671	293444	410899	311178	123279	125232	168446	171281	172898	184624	179546	78780
IDP	352.278	499.692	2120.05	24040.4	22530.4	16189.9	15220.9	21755.1	30781.4	27863.3	34391	31776.5	26721.9	44148.3	27446.6	22061.8	21791.2	22207.4	21423.1	21885.9	23312.3	22819.6	26654.4
6-Amino-6-deoxyfutalosine	356.192	291.685	4763.31	7307.18	1680.01	4747.76	8005.03	5306.39	2531.89	1009.82	1601.47	2559.93	2045.44	1219.69	4263.95	2852.88	3417.55	3072.37	3705.59	3450.16	3865.87	3743.62	215776
CDP-glycerol	359.17	469.118	386.273	722.405	963.469	693.283	456.112	875.033	1415.73	2085.47	1714.75	1588.68	1874.25	2684.47	1171.98	985.112	1201.23	1232.86	1413.47	905.776	887.705	1108.38	115775
Glutathione disulfide	446.37	718.083	2131.04	2696.46	3025.34	3140.36	3507.82	2095.33	2531.32	1866.91	1467.06	2134.9	2188.64	2289.63	4027.61	626078	663987	683031	726001	710778	735496	714426	3423.21
ADP-ribose	336	248	2160.22	17842.1	11344.4	6834.55	8170.82	14556.6	25487.6	11836.6	12214.4	19110.6	18804.9	10743.4	13615.1	20348.5	21869.4	22144.5	22083.8	21561	23139.4	714427	5414.18
Dephospho-CoA	479.841	44.514	2752.01	6244.02	56746.1	14063.7	4902.8	27835.6	19354.6	24925	39017.4	28209	22610.9	34724.3	16281.4	25082.2	26747.2	25994.7	26293.4	25767.7	25076.3	24604.7	875.613
AMP	482.281	411.757	160298	3.45417e+06	3.50292e+06	2.55882e+06	2.09189e+06	3.11816e+06	5.36601e+06	6.45935e+06	8.63237e+06	5.59738e+06	5.96623e+06	7.66407e+06	6.06767e+06	1.19775e+06	1.26062e+06	1.25365e+06	1.29879e+06	1.30584e+06	1.39961e+06	1.37515e+06	11588.5
CoA	512.903	48.1145	914.765	452.339	83899.4	14920.4	854.487	25000.3	27847.4	97869.8	144665	110608	89193.8	150375	32906.7	81343.1	84907	83776.9	90482.3	95847.9	55732.1	52723.4	2873.8
Acetyl-CoA	530.216	368.424	20008.1	14198.8	1286.33	6729.37	87417.2	8729.07	1374.68	1433.95	240968	128402	70218.2	183526	43121.7	43884.3	53047.8	40096.8	31508.2	30544.4	17784.5	18073.2	5929.21
IMP	349.056	76.0755	92489.7	5.21259e+06	3.49738e+06	1.77728e+06	3.29468e+06	4.74108e+06	4.718e+06	2.02255e+06	2.61768e+06	3.3543e+06	3.0936e+06	2.6519e+06	2.72485e+06	193791	167325	200633	175351	202000	204737	166535	1095.26
Suberic acid	137.046	63.221	11280	6798.46	3971.67	9123.48	9265.9	4929.9	4345.19	4790.12	4950.32	4121.5	4165.65	5914.96	6940.98	2419.6	2129.83	2296.96	2450.63	2665.78	2620.93	2230.38	3736.54
oleic acid	310.089	63.1	19990000	18010000	15450000	15760000	22460000	15170000	4913000	4553000	5915000	12400000	12250000	5567000	23189	34392.8	29919.9	25756.9	31609.8	21412.2	45980.6	41529.9	14901.3
Taurochenodesoxycholic acid	382.162	278.053	7895.55	96459.7	461495	209297	56201	283582	4614.28	3905.74	4974.58	4337.89	4404.71	4565.24	102690	4051.04	1727.74	4284.55	4797.46	2387.43	25435.7	29564.5	2256.23
Taurocholic acid	390.947	44.972	24127.8	652978	4.65502e+06	2.19338e+06	352126	2.84856e+06	11603	12278.5	14989.2	12654.4	12318.1	13808.7	1.13962e+06	7376.49	9291.84	5641.24	8965.83	6403.97	199442	202986	4464.48
Testosterone propionate	345.242	585.266	145139	40546	4660.73	61070.9	109581	24006.6	24240.2	8531	9201.95	34267.4	30404	8832.14	59436.6	11898.6	11349.4	14925	8982.38	11441.8	6508.78	6606.56	10843.4
Tetrahydroaldosterone	311.257	631.716	29380.8	14651.7	10452.3	31398.5	30240.6	13562.6	20421.7	6533.04	9643.64	16677.2	18912.2	9403.01	33984.6	6594.26	4343.1	8006.67	1870.22	6849.66	9659.27	10529.5	6058.47
Tetrahydrocorticosterone	304.168	445.053	22286.8	37316.1	18310.1	22453.8	33984	33184.6	19979.7	8533.54	12376.9	18800.1	18979.1	10661.1	21069.4	37473.9	31904.6	24719.6	65653.9	16818.8	54014	31476.9	197212
Thymidine 5-monophosphate	285.073	551.337	629.858	1226.73	6351.74	2642.81	687.863	2956.37	4779.01	3164.86	5779.31	4134.67	3496.1	6365.77	4065.97	903.472	1121.33	786.91	567.146	877.951	2602.58	2661.63	4527.61
Tolmetin	258.11	53.701	8255.11	4347.95	1441.15	5169.6	6616.89	3040.36	1615.31	1432.26	1594.06	1545.58	1371.84	1437.17	3728.06	28820.7	29265.4	21754.1	26238.4	17388	62610.7	61447.3	9627.99
Topiramate	297.242	505.025	3959.61	925.422	7309.44	3482.55	2555.5	4134.59	1568.03	778.064	760.211	1041.28	991.269	799.257	2073.95	1140.6	1963.48	828.194	1582.86	1141.89	1139.8	1212.85	26159.6
trans-Cinnamic acid	131.652	53.678	30404	3545.01	9067.79	7834.2	7877.92	8647.21	4490.56	4532.97	6997.61	2928.2	4661.05	3583.27	12061.3	1804.97	1813.62	2170.75	2847.85	1291.81	2117.66	2509.48	26095.8
trans-P-Coumaric acid	165.054	96.561	48181.2	8127.45	21336.5	39299.3	30160.8	13808.8	15205.7	10356.7	12185.6	12986.4	12432.7	11286.1	32341.2	12246.3	11146.2	9127.54	9164.26	8492.07	10955.5	11132.1	12333.8
trans-Vaccenic acid	283.263	648.258	22240.7	39311.1	5470.83	20225.4	43324.3	28148.4	24358	6976.96	4486.03	18278.4	18346.5	4967.52	22594.6	255361	256977	194147	402474	150413	70640.7	185470	1483.39
Trehalose	318.191	273.029	9501.63	22817.5	28498.2	16929.5	14744.6	26284.8	34944.8	48637.1	46117.9	42195.8	41513.3	51175	20949.8	8040.28	6409.33	8148.29	8392.09	6465.12	10148.9	10358.1	24811.3
Tricine	156.076	48.031	1435.62	765.9	2512.51	2364.78	958.271	1443.81	812.363	711.002	853.614	734.209	717.22	878.174	1458.85	2391.51	2242.5	1799.67	1938.25	1815.59	1330.8	1370.21	680913
Triphenylphosphine oxide	279.093	471.375	4009.02	4580.42	4533.62	5317.16	4355.6	4537.38	3754.72	3879.11	4037.73	3537.61	3842.09	3621.82	4045.71	16496.9	12976.7	14310.6	14523.7	12195.8	13316.8	14082.1	14871.7
Uridine diphosphate glucuronic Acid	429.318	576.274	1386.76	14519.2	28475.9	12047.2	6005.47	18021.1	15898.3	18814.8	13453	14600.1	16895	17490.8	14689.7	7961.99	7702.62	11204.8	4871.79	9604.41	14721.1	14952.6	34238.4
Uridine diphosphate-N-acetylglucosamine	445.12	574.882	4627.09	235699	430796	226337	94082.4	330181	324438	347260	286146	278745	318522	379677	246962	268345	225629	260746	167471	195718	289548	306484	3314.49
Uridine5-monophosphate	325.043	58.2365	1764.58	5603.96	19971.9	5030.04	2319.85	10061.5	8751.13	7952.67	6862.25	7443.07	9744.93	8627.84	9550.82	14341.3	12814.4	13248.7	11816.3	12142.4	22874.5	25440	14724.1
Vedaprofen	300.199	478.711	8666.32	22097	17237.2	23458.2	18054.3	20297.8	10187.6	6496.52	11156.2	10476.1	8241.44	9066.5	19079.4	15983.8	6445.45	10542.7	12769.2	6467.15	12231.1	13436	54682
Xanthine	153.04	65.6	817214	115110	55794.6	549288	470788	81354.3	53722.9	16858.1	20568.2	37410.7	36092.1	18579.5	391084	5850.29	17136	7354.38	10751.8	11777.5	21001.8	22053.4	6313.81
1,11-Undecanedicarboxylic acid	330.174	469.562	117400	233900	209100	137000	146400	201400	248000	210200	188500	200500	203900	278600	183700	141200	143200	141900	148800	159300	185400	166700	9.83063e+06
Fructose 1,6-phosphate	130.05	49.968	22351.8	58458.4	30923.8	35690.2	27167.3	47201.3	1506.73	2830.75	6169.28	3684.68	2552.31	4320.23	10340.5	167383	140864	151522	153234	138556	146680	145451	7529.37
Ribose 5-phosphate	176.103	50.9	598000	488300	544100	465200	504600	36600	447300	340100	339600	252800	289300	323200	348700	13133.5	11035.4	11288.3	11328.2	10031.7	10898	12266.2	4279.24
Glyceraldehyde3-phosphate	180.065	298.475	6981.47	9950.37	7358.94	6490.48	7975.31	8489.74	27030.3	40617.1	42248.7	32354.3	34095.6	42462.2	13643.7	794.019	515.827	650.962	567.864	662.578	605.304	598.263	2309.38
trans-Aconitic acid	362.015	53.6325	19510.9	18509.6	19007.6	18535	15729.5	21743.4	30641.7	32166.3	43201.9	43278.3	43003.2	43934.4	4499.32	6803.02	4519.03	5397.4	5378.42	4120.73	7710.33	8034.79	6883.53

## Sheet: Sheet3
trans-Aconitic acid	516.3	411.579	19510.9	18509.6	19007.6	18535	15729.5	21743.4	30641.7	32166.3	43201.9	43278.3	43003.2	43934.4	4499.32	17460.3	14193.7	15749.5	14376.2	17094.4	16812.7	15576	5800.61
S-Lactoyglutathione	380.112	119.062	3063.15	659.188	17830	15091.6	1306.13	15156	4210.53	9204.98	30836.8	6057.36	5729.16	17097.9	18535.4	5239.94	1346.88	2020.03	3451.06	792.995	4895.48	5690.52	5800.61
Spermidine	146.165	42.778	2499	3285.35	10977.7	6696.09	3088.31	9894.49	3003.58	2913.67	3192.24	3876.14	2043.28	3356.98	9209.07	653.518	596.969	850.643	1453.57	531.664	1291.12	1407.83	20810.3
Spongouridine	245.077	92.542	457.698	2438.63	2677.21	2089.98	1692.28	2411.04	2134.33	2132.92	3547.29	2646.65	2504.76	2613.33	2331.33	5045.81	4220.59	2968.65	3461.99	3153.48	2752.54	2991.94	19296.4
Stearamide	284.294	688.46	4605.61	615.094	23717.4	19832.5	16352.9	18620.7	39335.5	41391.1	540.004	22674.5	23825.5	5159.11	48946.9	4887.06	63856.7	81441.7	168786	59134.5	40725.7	117632	14303.6
Stearic acid	243.088	374.976	436067	176388	91955.6	314557	363351	208016	470644	232461	61700.4	349751	361425	103065	680913	54335.8	116225	63134.3	656246	63329.7	206050	100102	37737.6
Stearidonic acid	277.216	562.913	383893	42396.2	3765.01	186698	216179	24104.7	32170.2	16999.2	19740.6	26265.8	25541	18017	132691	34092.2	19919.9	22658.9	28208.3	19264.5	31012.1	34974.7	88884
