# Supplementary material for: Semaglutide ameliorates cardiac remodeling in male mice by optimizing energy substrate utilization through the Creb5/NR4a1 axis
Source: Nat Commun. 2024 Jun 4;15:4757. doi: 10.1038/s41467-024-48970-2 (PMC11150406; doi:10.1038/s41467-024-48970-2)
Supplement: Supplementary file 5 — Dataset2 [file 41467_2024_48970_MOESM5_ESM.xlsx]

## Sheet: Sheet1
Table S3
Gene Name	Species	Transcribed sequences
ANP	Mouse	Forward Primer	AAGAACCTGCTAGACCACCTGGAG
		Reverse Primer	TGCTTCCTCAGTCTGCTCACTCAG
BNP	Mouse	Forward Primer	GGAAGTCCTAGCCAGTCTCCAGAG
		Reverse Primer	GCCTTGGTCCTTCAAGAGCTGTC
COL1	Mouse	Forward Prime	TGCTGGTGACCATGATGCTT
		Reverse Primer	TCGAGGTTCCCCACAATTGG
COL3	Mouse	Forward Prime	AACTGAAGGTGGACTCTGCG
		Reverse Primer	CGTACCTGGGAGCGAAGATC
Drp1	Mouse	Forward Prime	CAGGAATTGTTACGGTTCCCTAA
		Reverse Primer	CCTGAATTAACTTGTCCCGTGA
Opa1	Mouse	Forward Prime	AACAGCATTTCGAGCAACAGA
		Reverse Primer	CTTCCGCAGCTCTTTGTTCTC
Mfn1	Mouse	Forward Prime	CTTGCTGTCATTGGGGAGGT
		Reverse Primer	CATCCTCCATGTACTCCGGC
Mfn2	Mouse	Forward Prime	AGACTCATCGCCCTCTCCTT
		Reverse Primer	CGAGCTGTCCAGTCCTTGTT
Tom20	Mouse	Forward Prime	CCTTAAGGAAGCTGGGGTGG
		Reverse Primer	TCTGGGCTGCATAGGACTCT
COX IV	Mouse	Forward Prime	GTCGCAGTCTCCTTGAAGC
		Reverse Primer	GCACACAGGATGCACTCGTA
SDHB	Mouse	Forward Prime	GACGTCAGGAGCCAAAATGG
		Reverse Primer	TACTGTTGCTTGCCCTCCTG
Ndufv2	Mouse	Forward Prime	TGGTAAAGGCTTGCCGAGTT
		Reverse Primer	TCGGTGCATTTACACAGGCC
Atp5a1	Mouse	Forward Prime	CTACGTCGCGATTGGTCAGA
		Reverse Primer	CTGAGCCAACTCCAGCTTCA
HK2	Mouse	Forward Prime	AACCCAGCTGTTTGACCACA
		Reverse Primer	CAGCTCAGCCATGTACATCC
Idh2	Mouse	Forward Prime	GGAACCGTCTTCAGAGAGCC
		Reverse Primer	CAGGATGTCAGACTGCACGT
PDH	Mouse	Forward Prime	ATCGACACCAGCATCTCAGA
		Reverse Primer	TGGCTTCGATGTCCATTGGT
CD36	Mouse	Forward Prime	AGATGACGTGGCAAAGAACAG
		Reverse Primer	CCTTGGCTAGATAACGAACTCTG
Slc27a1	Mouse	Forward Prime	CCCACAGCGTTTTCCGAAAG
		Reverse Primer	CGGGCATGGACTCTCTCATC
Pdk4	Mouse	Forward Prime	TTTCCAGGCCAACCAATCCA
		Reverse Primer	ACACTGCCAGCTTCTCCTTC
Acox1	Mouse	Forward Prime	AAGCTACGTGCAGCCAGATT
		Reverse Primer	GTGGAGCTCAGACTTGTCCC
Acot1	Mouse	Forward Prime	CCGTCATGGCTCTGGCTTAT
		Reverse Primer	GCAGATGATCTGGGGCTTCT
β-actin	Mouse	Forward Prime	GTGACGTTGACATCCGTAAAGA
		Reverse Primer	GCCGGACTCATCGTACTCC
β-actin	Rat	Forward Prime	CTTCCTGGGTATGGAATCCT
		Reverse Primer	TCTTTACGGATGTCAACGTC
ANP	Rat	Forward Prime	GAGCGAGCAGACCGATGAAGC
		Reverse Primer	TCCATCTCTCTGAGACGGGTTGAC
BNP	Rat	Forward Prime	AGTCTCCAGAACAATCCACGATGC
		Reverse Primer	GCCTTGGTCCTTTGAGAGCTGTC
β-MHC	Rat	Forward Prime	AGCTGTACGACAACCACCTG
		Reverse Primer	CGATACCTCTGCCGGAAGTC
