# Supplementary material for: Semaglutide ameliorates cardiac remodeling in male mice by optimizing energy substrate utilization through the Creb5/NR4a1 axis
Source: Nat Commun. 2024 Jun 4;15:4757. doi: 10.1038/s41467-024-48970-2 (PMC11150406; doi:10.1038/s41467-024-48970-2)
Supplement: Supplementary file 6 — Dataset 3 [file 41467_2024_48970_MOESM6_ESM.xlsx]

## Sheet: Sheet1
GS	SIZE	Genes	ES	NES	NOM p-val	FDR q-val
GOBP_GLUTATHIONE_METABOLIC_PROCESS	62	Gsto2，Gstm1，Gstk1，Dpep1，Gstt2，Cth，Mgst1，Ptges2，Gpx4，Gstm2，Chac1，Gstm7，Gstm5，Oplah，Ethe1，Gsta4，Gstp1，Sod1，Sod2，Gstm4，Gstp2，Idh1，Gstz1，Hagh，Gsta2，Gsto1，Gstt1，Ggt5，Eef1g，Park7，Gstt3，Gdap1l1，Mmachc，Gsta3，Gstm6，Gstm3，Gpx1，Gss，Arl6ip5，Mgst2，Gsta1，Ctns，Txnrd3，Gsr，Glo1，Gclm，G6pdx，Ggt7，Nfe2l1，Gpx3，Slc1a2，Clic1，Gclc，Eif2ak3，Nfe2l2，Slc1a1，Chac2，Clic5，Hpgds，Clic3，Gsta5，Hmgn5	0.6	1.82	0	0.114
GOBP_TETRAPYRROLE_METABOLIC_PROCESS	49	Fxn，Alad，Alas1，Hmbs，Iba57，Slc25a39，Cox10，Tmem14c，Urod，Hpx，Srrd，Hebp1，Abcb6，Clybl，Cyp1a1，Mmab，Hmox2，Mmaa，Uros，Blvrb，Mmachc，Fech，Blvra，Abcb10，Atpif1，Mtr，Snx3，Ank1，Slc11a2，Ppox，Cubn，Alas2，Cox15，Cyp1a2，Mmadhc，Mtrr，Eif2ak1，Abcd4，Rsad1，Slc6a9，Tmem14a，Sptb，Hmox1，Cpox，Pgrmc1，Cyb5r4，Abcb7，Ireb2，Spta1	0.54	1.9	0	0.114
GOBP_REGULATION_OF_CHOLESTEROL_METABOLIC_PROCESS	36	Dgat2，Gnb3，Ces1c，Lpcat3，Ephx2，Lmf1，Ces1f，Apoa1，Ces1d，Acadvl，Sod1，Apob，Por，Apoe，Pex2，Fgf1，Aqp8，Srebf1，Scap，Ces1e，Arv1，Fmo5，Acadl，Scp2，Sec14l2，Dhcr7，Abcg1，Dgkq，Ttc39b，Srebf2，Erlin2，Thrb，Ldlr，Fdps，Stard4，Erlin1，	0.58	1.86	0	0.114
GOBP_UBIQUINONE_METABOLIC_PROCESS	20	Coq9，Coq6，Coq10a，Coq4，Ndufa9，Coq8a，Aifm2，Nqo1，Coq2，Ubiad1，Coq5，Coq8b，Coq7，Coq10b，Coq3，Pdss2，Fdxr，Pdss1，Pptc7，Hmgcr	0.74	1.85	0	0.115
GOBP_RIBOSE_PHOSPHATE_METABOLIC_PROCESS	385	Acot1，Dgat2，Bcl2l1，Urah，Khk，Ucp2，Hmgcs2，Mlycd，Trex1，Xdh，Ndufa7，Fbp1，Ndufb11，Pdk2，Nme6，Eno3，Acaa2，Ndufb9，Nme4，Fitm2，Ndufb8，Atp5g1，Gmpr，Atp5g2，Ndufb4，Ndufv1，Sdhc，Ndufb2，Nudt7，Pfkfb1，Atp5o，Galt，Ndufs7，Ndufa12，Atp5d，Acot2，Ndufs8，Ndufv3，Atp5j2，Atp5e，Atp5b，Guk1，Ndufa2，Atp5c1，Ppcs，Ak1，Sdhb，Ndufs6，Acot7，Ndufs2，Ndufs3，Acsm5，Pgam2，Ndufab1，Ndufa13，Ndufb7，Ndufb5，Atp1a2，Aldob，Ndufb10，Ldhd，Gck，Ndufa11，Atp5h，Hm…	0.45	1.9	0	0.122
GOBP_PORPHYRIN_CONTAINING_COMPOUND_METABOLIC_PROCESS	40	Fxn，Alad，Alas1，Hmbs，Iba57，Slc25a39，Cox10，Tmem14c，Urod，Hpx，Srrd，Hebp1，Abcb6，Cyp1a1，Hmox2，Uros，Blvrb，Fech，Blvra，Abcb10，Atpif1，Snx3，Ank1，Slc11a2，Ppox，Alas2，Cox15，Cyp1a2，Eif2ak1，Rsad1，Slc6a9，Tmem14a，Sptb，Hmox1，Cpox，Pgrmc1，Cyb5r4，Abcb7，Ireb2，Spta1	0.53	1.88	0	0.123
GOBP_NUCLEOSIDE_TRIPHOSPHATE_METABOLIC_PROCESS	242	Bcl2l1，Khk，Ucp2，Trex1，Ndufa7，Fbp1，Ndufb11，Nme6，Eno3，Ndufb9，Nme4，Ndufb8，Atp5g1，Atp5g2，Ndufb4，Ndufv1，Sdhc，Ndufb2，Pfkfb1，Atp5o，Galt，Ndufs7，Ndufa12，Atp5d，Ndufs8，Ndufv3，Atp5j2，Atp5e，Atp5b，Guk1，Ndufa2，Atp5c1，Ak1，Dctpp1，Sdhb，Ndufs6，Ndufs2，Ndufs3，Pgam2，Ndufab1，Ndufa13，Ndufb7，Ndufb5，Atp1a2，Aldob，Ndufb10，Ldhd，Gck，Ndufa11，Atp5h，Dnajc30，Ndufa8，Ndufa3，Uqcc3，Ndufa9，Ndufb6，Aldoa，Atp5a1，Ndufa10，Ak2，Pfkm，Ndufc2，G…	0.47	1.91	0	0.128
GOBP_HEME_METABOLIC_PROCESS	33	Fxn，Alad，Alas1，Hmbs，Iba57，Slc25a39，Cox10，Tmem14c，Urod，Hpx，Srrd，Hebp1，Abcb6，Hmox2，Uros，Blvrb，Fech，Blvra，Abcb10，Atpif1，Snx3，Slc11a2，Ppox，Alas2，Cox15，Slc6a9，Tmem14a，Hmox1，Cpox，Pgrmc1，Cyb5r4，Abcb7，Ireb2	0.57	1.91	0	0.134
GOBP_SULFUR_COMPOUND_METABOLIC_PROCESS	236	Amd2，Acacb，Hscb，Chpf2，Gpat4，Acly，Ces1d，Blmh，Adi1，Thtpa，Ppcs，Acaca，Cth，Mthfd1，Mat2b，Ciapin1，Rpp14，Gusb，Acat1，Nudt19，Abcb7，Angpt1，Ahcyl，Abcd1，Amd1，Mat1a，Arsb，Bgn，Cacna1a，Ctnnb1，Cbs，Cdo1，Comt，Cs，Dcn，Dgat1，Dld，Dnmt1，Dpep1，Ednra，Ednrb，Ext1，Ext2，Hnmt，Acsl1，Fasn，Fmo1，Fxn，Gamt，Ghr，Gclc，Gclm，Gnmt，Gpam，Gpc1，Gstm1，Gstm2，Gstm3，Gstm6，Gstp2，Gstp1，Hexa，Hexb，Hmgcl，Hmgcs2，Hpse，Hs3st1，Hsd17b4，Hspa9，Ndst1，Hyal1，Ids…	0.43	1.7	0	0.139
GOBP_FATTY_ACID_METABOLIC_PROCESS	341	Acacb，Gpat4，Cyp4v3，Acad11，Acly，Ces1d，Akr1c14，Prkaa1，Tecr，Abhd3，Cyp2c50，Acaca，Prkaa2，Prkab2，Prkag2，Cyb5a，Rpp14，Acat1，Acat2，Etfb，Etfa，Nudt19，Pecr，Acadl，Acadm，Acadvl，Acaa1a，Acads，Acox1，Cygb，Adh5，Agt，Akt1，Akt2，Abcd1，Aldh3a2，Alox12，Alox8，Alox5，Alox5ap，Pnpla3，Fabp4，Apoc1，Apoc3，Asah1，Auh，Brca1，C3，Cav1，Cpt1a，Cpt1b，Cpt2，Crat，Cyp1a1，Cyp1a2，Cyp1b1，Cyp2b10，Cyp2c29，Cyp2d9，Cyp2e1，Cyp2f2，Cyp2j6，Dbi，Dbil5，Eci1，D…	0.44	1.7	0	0.14
GOBP_QUINONE_METABOLIC_PROCESS	30	Fxn，Coq9，Akr1b3，Coq6，Coq10a，Coq4，Ndufa9，Coq8a，Aifm2，Nqo1，Coq2，Akr1c6，Ubiad1，Coq5，Coq8b，Coq7，Nqo2，Coq10b，Coq3，Cbr1，Cbr3，Akr1a1，Cbr4，Pdss2，Fdxr，Pdss1，Vkorc1l1，Pptc7，Hmgcr，Vkorc1，Akr1c14	0.61	1.79	0	0.14
GOBP_STEROL_METABOLIC_PROCESS	122	Ldlrap1,Hsd3b7,Cyp27a1,Ces1d,Prkaa1,Prkaa2,Cyb5r3,Fdps,Dgkq,Hdlbp,Abca1,Abca2,Abcg1,Acadl,Acadvl,Aplp2,Apoa1,Apoa2,Apoc1,Apoc3,Apoe,App,Aqp8,Cat,Cebpa,Ch25h,Cyp11a1,Cyp26a1,Cyp46a1,Cyp51,Cyp7b1,Dhcr7,Ebp,Ephx2,Ces1c,Ces1e,Fdft1,Fdx1,Fdxr,Fech,Fgf1,Fmo5,G6pdx,Gba,Gnb3,Lpcat3,Hmgcr,Hmgcs2,Hsd17b7,Lcat,Ldlr,Lepr,Lipa,Lipe,Lrp1,Lrp5,Lss,Stard4,Apobr,Mt3,Mttp,Mvk,Nfe2l1,Npc1,Nsdhl,Pctp,Pmp22,Pon1,Por,…	0.44	1.7	0	0.141
GOBP_PIGMENT_METABOLIC_PROCESS	54	Blvra,Abcb7,Alas1,Alas2,Atp7a,Atpif1,Bcl2,Cdh3,Cited1,Cpox,Dct,Ddt,Opn3,Fech,Fxn,Slc6a9,Hebp1,Hmbs,Hmox1,Hmox2,Hpx,Alad,Myo5a,Slc11a2,Ppox,Pmel,Tbx2,Iba57,Trpc1,Urod,Uros,Vhl,Wnt5a,Cox15,Blvrb,Zeb2,Cyb5r4,Slc24a5,Grk3,Pgrmc1,Snx3,Abcb10,Ireb2,Tmem14c,Gipc1,Slc25a39,Srrd,Cox10,Appl1,Mfsd12,Abcb6,Tmem14a,Rapgef2,Ctns	0.45	1.69	0	0.141
GOBP_VITAMIN_METABOLIC_PROCESS	62	Mthfsl,Pnpo,Cyp27a1,Thtpa,Aldh1l1,Mthfs,Shmt2,Mmadhc,Mmaa,Cbr3,Alpl,Akr1b3,Cbr1,Cyp26a1,Dgat1,Dhfr,Fgfr1,Fgfr4,Folr1,Gc,Gclc,Gsto1,Nfkb1,Nqo1,Nnmt,Enpp1,Pltp,Ppard,Abcd4,Rbp1,Rgn,Shmt1,Snai2,Snai1,Mtrr,Pdxk,Aldh1l2,Tnf,Cyp26b1,Mtr,Pm20d2,Cyp2r1,Btd,Vnn3,Vkorc1,Tpk1,Ttpa,Cd320,Slc23a2,Rfk,Pdxp,Akr1a1,Cubn,Mmachc,Gsto2,Vkorc1l1,Clybl,Aifm2,Ubiad1,Prmt3,Mmab,Rdh10	0.48	1.79	0	0.142
GOBP_AMINO_ACID_METABOLIC_PROCESS	227	Mthfsl,Il4i1,Lao1,Psph,Lars2,Upb1,Gldc,Blmh,Rars,Aldh6a1,Adi1,Iars,Slc38a1,Lars,Yars,Psat1,Eprs,Haao,Cth,Mthfs,Shmt2,Mthfd1,Gpt2,Sephs1,Rars2,Acy1,Asl,Qdpr,Acat1,Etfb,Etfa,Tars,Aspa,Adssl1,Adss,Ahcyl,Aldh1a1,Mat1a,Apc,Arg1,Arg2,Ass1,Atf4,Atp7a,Auh,Bcat1,Bcat2,Bckdha,Bckdhb,Bckdk,Cbs,Cdo1,Cln3,Comt,Dbt,Pcbd1,Dct,Ddc,Dhfr,Dld,Dpep1,Fah,Fh1,Fpgs,Ftcd,Gamt,Gart,Gfpt1,Gfpt2,Gclc,Gclm,Glul,Gls,Glud1,Gn…	0.43	1.73	0	0.143
GOBP_CELLULAR_KETONE_METABOLIC_PROCESS	185	H6pd,Acacb,Ces1d,Akr1c14,Prkag2,Glo1,Cbr3,Dgkq,Acadl,Acadvl,Afp,Agt,Akt1,Akt2,Abcd1,Aldoa,Akr1b3,Apc,Apoc1,Apoc3,Bmp2,Bmp5,Bmp6,Brca1,Cav1,Cbr1,Clcn2,Cln3,Comt,Coq7,Cpt1a,Cyp11a1,Cyp2b10,Cyp46a1,Dab2,Dbi,Dgat1,Ednrb,Egr1,Eif2ak3,Ces1c,Ces1e,Fabp3,Fabp1,Fdxr,Fgfr4,Fh1,Fmo1,Gpd1,Hagh,Gk,Hsd17b10,Hmgcr,Hsd17b1,Ido1,Cd74,Il1b,Irs1,Eif6,Atcay,Kcnma1,Fabp5,Anxa1,Stard4,Nfe2l1,Nqo1,Nqo2,Nmt1,Nr4a3,Pdk2,…	0.43	1.7	0	0.143
GOBP_SERINE_FAMILY_AMINO_ACID_METABOLIC_PROCESS	29	Psph,Gldc,Psat1,Cth,Shmt2,Mthfd1,Sephs1,Cbs,Cdo1,Dhfr,Gart,Gclc,Gclm,Gnmt,Shmt1,Sephs2,Tst,Sds,Thnsl2,Phgdh,Mpst,Csad,Sdsl,Srr,Amt,Txnrd1,Scly,Gcsh,Tha1	0.61	1.79	0	0.143
GOBP_FATTY_ACID_DERIVATIVE_METABOLIC_PROCESS	35	Acat1,Nudt19,Pecr,Abcd1,Aldh3a2,Alox12,Alox8,Alox5,Dgat1,Dpep1,Acsl1,Hmgcl,Hmgcs2,Hpgd,Hsd17b4,Cyp4f13,Pam,Abhd16a,Acsl6,Fitm2,Ggt5,Lypla2,Slc27a5,Gcdh,Far2,Acsl5,Acsl4,Cyp4f14,Oxct1,Far1,Nudt7,Dgat2,Acot7,Cyp4f18,Acsl3	0.55	1.67	0	0.144
GOBP_GMP_METABOLIC_PROCESS	22	Gmpr2,Atic,Ampd2,Ada,Adk,Adsl,Aprt,Gart,Gda,Guk1,Hprt,Pnp,Uox,Xdh,Gmps,Ppat,Pfas,Impdh1,Impdh2,Paics,Nt5c2,Urah	0.51	1.72	0	0.144
GOBP_SULFUR_AMINO_ACID_METABOLIC_PROCESS	27	Blmh,Adi1,Cth,Mthfd1,Mat1a,Cacna1a,Cbs,Cdo1,Comt,Dpep1,Gclc,Gclm,Gnmt,Mthfr,Mmut,Mtrr,Tst,Cps1,Mtr,Mpst,Csad,Nox4,Apip,Mthfd2l,Mtap,Enoph1,Mri1	0.55	1.76	0	0.145
GOBP_AROMATIC_AMINO_ACID_METABOLIC_PROCESS	22	Il4i1,Haao,Qdpr,Atp7a,Pcbd1,Dct,Fah,Gstz1,Hgd,Hpd,Ido1,Pah,Ttc36,Spr,Tat,Hpdl,Acmsd,Cyp2d22,Park7,Thap4,Afmid,Kmo	0.62	1.66	0	0.145
GOBP_BENZENE_CONTAINING_COMPOUND_METABOLIC_PROCESS	20	Acaa1a,Cyp1b1,Cyp4b1,Ephx2,Fah,Gstm1,Gstm2,Gstm3,Gstm4,Gstm5,Gstm6,Ido1,Kyat3,Acaa1b,Pon3,Txnrd1,Gstm7,Kyat1,Afmid,Kmo	0.72	1.67	0	0.145
GOBP_WATER_SOLUBLE_VITAMIN_METABOLIC_PROCESS	35	Mthfsl,Pnpo,Thtpa,Aldh1l1,Mthfs,Shmt2,Mmadhc,Mmaa,Alpl,Akr1b3,Dhfr,Folr1,Gclc,Gsto1,Nnmt,Abcd4,Rgn,Shmt1,Mtrr,Pdxk,Aldh1l2,Mtr,Pm20d2,Btd,Vnn3,Tpk1,Slc23a2,Rfk,Pdxp,Akr1a1,Cubn,Mmachc,Gsto2,Clybl,Mmab	0.52	1.66	0	0.146
GOBP_POSITIVE_REGULATION_OF_TRIGLYCERIDE_METABOLIC_PROCESS	25	Apoc3,Apoh,Dgat1,Gpam,Gpld1,Ldlr,Rgn,Scarb1,Srebf1,Tcf7l2,Nr1h3,Nr1h2,Daglb,Slc27a1,Cnep1r1,Acsl5,Fgf21,Apoa5,Pnpla2,Plin5,Ctdnep1,Abhd5,Dgat2,Mfsd2a,Kat5	0.61	1.76	0	0.146
GOBP_PYRIDINE_CONTAINING_COMPOUND_METABOLIC_PROCESS	81	H6pd,Pnpo,Gck,Me2,Aldh1l1,Haao,Pgd,Prps2,Alpl,Noct,Fdx1,Fdxr,Fmo1,Fmo5,G6pdx,Gpd1,Gpd2,Htt,Hsd11b1,Idh1,Idh3g,Ido1,Kcnab2,Ldha,Ldhb,Idh3b,Me1,Mdh2,Mdh1,Ncf1,Ncf2,Nqo1,Nnmt,Ogdh,Pcx,Pnp,Prps1,Nadk,Rpia,Taldo1,Pdxk,Aldh1l2,Tkt,Trp53,Naprt,Nmrk1,Naxe,Acmsd,Cyb5r4,Macroh2a1,Vcp,Idh2,Tigar,Gpd1l,Txnrd1,Prdx5,Fmo2,Mlst8,Mtor,Pdxp,Nampt,Pgls,Nmnat1,Rpe,Pnp2,Qprt,Nudt13,Idh3a,Dcxr,Nudt12,Aspdh,Nadk2,Nmrk…	0.48	1.71	0	0.147
GOBP_CELLULAR_ALDEHYDE_METABOLIC_PROCESS	53	Pnpo,Kdm3a,Rdh13,Glo1,Abca4,Adh1,Adh5,Alpl,Aldh2,Aldh3a1,Aldh3a2,Aldoa,Bmp2,Bmp5,Bmp6,Clcn2,Cyp1b1,Dab2,Ednrb,Esd,Hagh,Idh1,Kcnma1,Khk,Bco2,Rdh11,Aldh1a2,Rbp4,Rest,Gatd1,Taldo1,Pdxk,Tkt,Tpi1,Tkfc,Aldob,Idh2,Dhrs4,Dkk3,Pnkd,Aldh9a1,Aldh1a3,Pdxp,Park7,Cacna1h,Akr1a1,Hoga1,Aldh3b1,Hyi,Haghl,Aldh3b3,Grhpr,Rdh10	0.5	1.76	0	0.148
GOBP_RIBONUCLEOSIDE_METABOLIC_PROCESS	29	Nt5c3,Ada,Adk,Ahcyl,Ak1,Aprt,Gamt,Gnmt,Hprt,Pcmt1,Pemt,Pnp,Uox,Upp1,Xdh,Enpp4,Nt5c1a,Nt5e,Ahcy,Icmt,Pycrl,Pgm2,Mtap,Cdadc1,Cda,Adal,Upp2,Nt5c2,Urah	0.5	1.63	0	0.148
GOBP_LACTATE_METABOLIC_PROCESS	20	Glo1,Actn3,Slc37a4,Hagh,Htt,Hif1a,Ldha,Ldhb,Per2,Pfkfb2,Gatd1,Trp53,Tigar,Mrs2,Ldhd,Mtch2,Pnkd,Park7,Haghl,Slc25a12	0.57	1.64	0	0.148
GOBP_LONG_CHAIN_FATTY_ACID_METABOLIC_PROCESS	76	Cyp2c50,Acadl,Abcd1,Alox12,Alox8,Alox5,Pnpla3,Cpt1a,Cpt2,Cyp1a1,Cyp1b1,Cyp2b10,Cyp2c29,Cyp2d9,Cyp2e1,Cyp2f2,Cyp2j6,Ephx1,Ephx2,Acsl1,Gpx1,Gstm1,Gstm2,Gstm3,Gstm4,Gstm6,Gstp2,Gstp1,Lipe,Ltc4s,Cyp4f13,Acot3,Acot4,Myo5a,Pam,Pla2g4a,Plp1,Ptgs1,Ptgs2,Abcd3,Qki,Sphk1,Acsl6,Cyp2ab1,Acad9,Daglb,Mgll,Slc27a1,Slc27a2,Slc27a5,Slc27a3,Slc27a4,Acot1,Dagla,Cyp2t4,Acsl5,Acsl4,Sco1,Asah2,Acot9,Cyp2d22,Hacl1,Gpx4…	0.44	1.63	0	0.149
GOBP_NADP_METABOLIC_PROCESS	46	H6pd,Gck,Me2,Aldh1l1,Pgd,Prps2,Noct,Fdx1,Fdxr,Fmo1,Fmo5,G6pdx,Hsd11b1,Idh1,Kcnab2,Me1,Mdh1,Ncf1,Ncf2,Nqo1,Pcx,Prps1,Nadk,Rpia,Taldo1,Aldh1l2,Tkt,Trp53,Cyb5r4,Idh2,Tigar,Txnrd1,Prdx5,Fmo2,Mlst8,Mtor,Pgls,Rpe,Nudt13,Dcxr,Nudt12,Nadk2,Rbks,Rptor,Shpk,Nudt17	0.46	1.64	0	0.149
GOBP_PURINE_NUCLEOSIDE_METABOLIC_PROCESS	31	Oard1,Macrod1,Nt5c3,Ada,Adk,Ahcyl,Ak1,Aprt,Gamt,Gda,Gnmt,Hprt,Nudt1,Pcmt1,Pemt,Pnp,Uox,Xdh,Enpp4,Nt5c1a,Nt5e,Ahcy,Dguok,Icmt,Pgm2,Pnp2,Mtap,Macrod2,Adal,Nt5c2,Urah	0.51	1.65	0	0.149
GOBP_COENZYME_A_METABOLIC_PROCESS	15	Ppcs,Acat1,Nudt19,Hmgcr,Pank3,Pank4,Ppcdc,Nudt7,Dcakd,Acot7,Coasy,Crot,Pank2,Pank1,Mccc2	0.58	1.64	0	0.149
GOBP_PURINE_CONTAINING_COMPOUND_METABOLIC_PROCESS	465	H6pd,Acacb,Entpd4b,Efl1,Gpat4,Nudt10,Gck,Adcy4,Adcy3,Acly,Ndufb11,Ces1d,Rhoq,Gmpr2,Prkaa1,Ppcs,Oard1,Me2,Uqcc3,Macrod1,Acaca,Nt5c3,Aldh1l1,Haao,Shmt2,Prkaa2,Prkag2,Atic,Ogt,Mthfd1,Ampd2,Mpi,Pgd,Acat1,Prps2,Nudt19,Actn3,Ada,Adcy6,Adcy7,Adcy8,Adcy9,Adk,Adora2b,Parp1,Adsl,Adssl1,Adss,Ahcyl,Ak1,Ak2,Ak4,Abcd1,Aldoa,Aldoc,Ampd3,Slc2a9,App,Aprt,Rhoa,Atp1b1,Atp2b2,Atp5a1,Atp5b,Atp5c1,Atp5pb,Atp5g1,Atp5j,…	0.45	1.93	0	0.15
GOBP_REGULATION_OF_TRIGLYCERIDE_METABOLIC_PROCESS	43	Atg14,Apobec1,Apoc3,Apoe,Apoh,C3,Dgat1,Lpin1,Gnb3,Gpam,Gpld1,Ldlr,Sik1,Rgn,Nr1h4,Sorl1,Scarb1,Srebf1,Tcf7l2,Thrb,Thrsp,Nr1h3,Nr1h2,Fitm2,Daglb,Slc27a1,Pik3cg,Cnep1r1,Acsl5,Ccnc,Fgf21,Apoa5,Pnpla2,Plin5,Ctdnep1,Abhd5,Dgat2,Pank2,Lmf1,Mfsd2a,Mboat7,Tbl1xr1,Kat5	0.53	1.75	0	0.151
GOBP_PURINE_RIBONUCLEOSIDE_METABOLIC_PROCESS	24	Nt5c3,Ada,Adk,Ahcyl,Ak1,Aprt,Gamt,Gnmt,Hprt,Pcmt1,Pemt,Pnp,Uox,Xdh,Enpp4,Nt5c1a,Nt5e,Ahcy,Icmt,Pgm2,Mtap,Adal,Nt5c2,Urah	0.52	1.64	0	0.151
GOBP_PURINE_NUCLEOBASE_METABOLIC_PROCESS	21	Gmpr2,Shmt2,Ada,Adk,Aprt,Gart,Gda,Hprt,Pnp,Prps1,Shmt1,Ttr,Uox,Xdh,Ppat,Gmpr,Paics,Nt5c2,Urah,Dpyd,Kdm1a	0.56	1.73	0	0.152
GOBP_RETINOL_METABOLIC_PROCESS	17	Rdh14,Adh1,Aldh1a1,Cyp1a1,Cyp1a2,Cyp1b1,Rdh11,Rbp1,Rbp4,Dhrs3,Ttr,Dhrs9,Dhrs7,Plb1,Retsat,Rdh12,Rdh10	0.66	1.73	0	0.153
GOBP_MONOSACCHARIDE_METABOLIC_PROCESS	239	H6pd,Acacb,Zfp692,Gck,Ppp4r3b,Ppp1r3e,Prkaa1,Ogt,Gpt2,Mpi,Pgd,Dgkq,Acadm,Oas1c,Actn3,Adora2b,Adra1b,Akt1,Akt2,Aldh1a1,Aldoa,Aldoc,Akr1b3,Apod,Arsb,Atf3,Atf4,Bad,Bckdk,Glb1,Cbr2,Clk2,Cpt1a,Cry1,Cyp2j6,Ddb1,Eno1,Eno2,Eno3,Man2a2,Pofut1,Wdr5,Fbn1,Fbp2,Fbp1,G6pdx,Slc37a4,Galt,Gapdh,Gapdhs,Kat2a,Gpd1,Gpd2,B4galt1,Gclc,Galk1,Gnb3,Gnmt,Got1,Gpi1,Gpld1,Nr3c1,Gsto1,Hexa,Hexb,Hif1a,Hk1,Hk2,Hmgb1,Ids,Idua,I…	0.37	1.61	0	0.154
GOBP_ALPHA_AMINO_ACID_METABOLIC_PROCESS	160	Mthfsl,Il4i1,Psph,Gldc,Blmh,Aldh6a1,Adi1,Slc38a1,Psat1,Haao,Cth,Mthfs,Shmt2,Mthfd1,Gpt2,Sephs1,Asl,Qdpr,Acat1,Aspa,Adssl1,Adss,Ahcyl,Mat1a,Apc,Arg1,Arg2,Ass1,Atf4,Atp7a,Bcat1,Bcat2,Bckdk,Cbs,Cdo1,Cln3,Comt,Pcbd1,Dct,Dhfr,Dpep1,Fah,Fh1,Fpgs,Gamt,Gart,Gfpt1,Gfpt2,Gclc,Gclm,Glul,Gls,Glud1,Gnmt,Got1,Got2,Gstz1,Hsd17b10,Htt,Hgd,Hmgcl,Hpd,Ido1,Atcay,Mecp2,Mthfr,Mmut,Nos1,Nos2,Nos3,Oat,Odc1,Pah,Pcmt1,Pe…	0.44	1.74	0	0.154
GOBP_PURINE_NUCLEOSIDE_MONOPHOSPHATE_METABOLIC_PROCESS	38	Gmpr2,Atic,Ampd2,Prps2,Ada,Adk,Adsl,Adssl1,Adss,Ak1,Ak2,Ak4,Ampd3,Aprt,Dck,Gart,Gda,Guk1,Hprt,Pnp,Uox,Xdh,Gmps,Nt5c1a,Ppat,Pfas,Impdh1,Impdh2,Nt5e,Dguok,Dnph1,Nt5c,Ak3,Gmpr,Nudt2,Paics,Nt5c2,Urah	0.45	1.62	0	0.154
GOBP_IMP_METABOLIC_PROCESS	22	Gmpr2,Atic,Ampd2,Ada,Adsl,Adssl1,Adss,Ampd3,Aprt,Gart,Hprt,Pnp,Uox,Xdh,Nt5c1a,Ppat,Pfas,Nt5c,Gmpr,Paics,Nt5c2,Urah	0.49	1.62	0	0.155
GOBP_GLUCOSE_METABOLIC_PROCESS	185	H6pd,Acacb,Zfp692,Gck,Ppp4r3b,Ppp1r3e,Prkaa1,Ogt,Gpt2,Dgkq,Acadm,Oas1c,Actn3,Adora2b,Adra1b,Akt1,Akt2,Aldoa,Aldoc,Apod,Atf3,Atf4,Bad,Bckdk,Cbr2,Clk2,Cpt1a,Cry1,Cyp2j6,Ddb1,Eno1,Eno2,Eno3,Wdr5,Fbn1,Fbp2,Fbp1,G6pdx,Slc37a4,Gapdh,Gapdhs,Kat2a,Gpd1,Gpd2,Gnb3,Gnmt,Got1,Gpi1,Gpld1,Nr3c1,Hif1a,Hk1,Hk2,Hmgb1,Igf1,Igf2,Igfbp3,Igfbp4,Il6,Inppl1,Insr,Irs1,Kcnj11,Kcnq1,Fabp5,Ldha,Lepr,Foxk1,Mdh2,Mdh1,Sik1,My…	0.39	1.59	0	0.159
GOBP_ATP_METABOLIC_PROCESS	199	Gck,Ndufb11,Prkaa1,Uqcc3,Prkaa2,Prkag2,Ogt,Ampd2,Mpi,Actn3,Parp1,Ak1,Ak2,Ak4,Aldoa,Aldoc,Ampd3,App,Atp1b1,Atp5a1,Atp5b,Atp5c1,Atp5pb,Atp5g1,Atp5j,Atp5k,Atp6v1a,Atp6v1b2,Atp7a,Atpif1,Bad,Bcl2l1,Bpgm,Tspo,Cbfa2t3,Entpd1,Cfh,Eno1,Eno2,Eno3,Myh7,Fbp1,Galt,Gapdh,Gapdhs,Gpd1,Galk1,Gpi1,Guk1,Hif1a,Hk1,Hk2,Hspa8,Hspa1b,Htr2a,Ier3,Igf1,Insr,Eif6,Khk,Kif5c,Zbtb7a,Foxk1,Myc,Myh8,Myh6,Ndufa2,Ndufs4,Ndufv1,Og…	0.51	1.93	0	0.162
GOBP_NUCLEOSIDE_BISPHOSPHATE_METABOLIC_PROCESS	84	Acacb,Gpat4,Acly,Ces1d,Ppcs,Acaca,Acat1,Nudt19,Abcd1,Cs,Dgat1,Dld,Acsl1,Fasn,Gpam,Hmgcl,Hmgcr,Hmgcs2,Hsd17b4,Acot8,Acot2,Acot3,Acot4,Mmut,Mvk,Ogdh,Pdha1,Pdk2,Enpp1,Pipox,Mvd,Acsm3,Snca,Hmgcs1,Sucla2,Suclg2,Pank3,Acsl6,Acot6,Vdac1,Pdk1,Fitm2,Dlat,Pdk3,Papss1,Papss2,Slc27a3,Acot1,Pank4,Gcdh,Acsm5,Pdk4,Pdhx,Far2,Acsl5,Acsl4,Acaa2,Mpc1,Acot9,Suclg1,Mlycd,Acss2,Dip2a,Ppcdc,Acadsb,Far1,Nudt7,Dgat2,Dcak…	0.49	1.58	0	0.163
GOBP_GLUTAMATE_METABOLIC_PROCESS	24	Mthfsl,Mthfs,Asl,Apc,Fpgs,Gclc,Gclm,Glul,Gls,Glud1,Got1,Got2,Atcay,Oat,Prodh,Nr1h4,Aldh4a1,Aldh5a1,Gls2,Dglucy,Tat,Aldh18a1,Adhfe1,Slc25a12	0.47	1.58	0	0.164
GOBP_NUCLEOSIDE_METABOLIC_PROCESS	45	Upb1,Oard1,Macrod1,Nt5c3,Atic,Ada,Adk,Ahcyl,Ak1,Aprt,Dck,Gamt,Gda,Gnmt,Hprt,Nudt1,Pcmt1,Pemt,Pnp,Tk1,Dtymk,Uox,Upp1,Xdh,Enpp4,Nt5c1a,Dera,Nt5e,Ahcy,Dguok,Icmt,Tk2,Pycrl,Pgm2,Pnp2,Mtap,Cdadc1,Cda,Macrod2,Tymp,Adal,Upp2,Nt5c2,Urah,Dpyd	0.46	1.57	0	0.169
GOBP_NEUTRAL_LIPID_METABOLIC_PROCESS	112	Atg14,Gpat4,Ces1d,Dgkz,Dgkg,Dgkq,Avil,Pnpla3,Ang,Apoa2,Apobec1,Apoc1,Apoc3,Apoe,Apoh,C3,Cat,Cav1,Cav3,Cpt1a,Cyp2e1,Dgka,Dbi,Dgat1,Faah,Acsl1,Lpin1,Slc37a4,Gnb3,Gpam,Gpld1,Gpx1,Gk,Il6st,Ldlr,Lipe,Lpl,Apobr,Sik1,Mttp,Pck1,Pla2g4a,Plpp1,Ptpn11,Pla2g15,Abhd16a,Rgn,Nr1h4,Scd1,Sel1l,Snca,Sorl1,Scarb1,Srebf1,Tcf7l2,Acsl6,Thrb,Thrsp,Nr1h3,Nr1h2,Plaat3,Lpgat1,Cps1,Dgkd,Fitm2,Insig1,Gpat3,Daglb,Mogat2,Gk5,…	0.43	1.54	0	0.175
GOBP_ETHER_METABOLIC_PROCESS	21	Alox5,Ephx1,Ephx2,Fasn,Gnpat,Lipe,Pex7,Pla2g4a,Pla2g5,Chpt1,Dhrs7b,Plaat3,Lpcat2,Pla2g7,Plaat1,Agmo,Nceh1,Peds1,Far1,Tmem86b,Ephx3	0.53	1.55	0	0.177
GOBP_DICARBOXYLIC_ACID_METABOLIC_PROCESS	85	Mthfsl,Acly,Me2,Aldh1l1,Haao,Mthfs,Shmt2,Atic,Mthfd1,Gpt2,Me3,Asl,Aspa,Adssl1,Adss,Apc,Ass1,Cs,Dhfr,Dld,Fh1,Folr1,Fpgs,Gclc,Gclm,Glul,Gls,Glud1,Got1,Got2,Htt,Idh1,Idh3g,Atcay,Phyh,Idh3b,Acot8,Acot4,Me1,Mdh2,Mdh1,Oat,Ogdh,Pck1,Pcx,Prodh,Nr1h4,Shmt1,Sucla2,Suclg2,Mtrr,Aldh4a1,Aldh5a1,Aldh1l2,Gls2,Dglucy,Kyat3,Tat,Ogdhl,Pm20d2,Acsf3,Acmsd,Nat8l,Mthfd1l,Nit2,Suclg1,Aldh18a1,Mrps36,Mthfd2l,Sdha,Qprt,H…	0.44	1.54	0	0.179
GOBP_DIACYLGLYCEROL_METABOLIC_PROCESS	23	Gpat4,Dgkz,Dgkg,Dgkq,Avil,Ang,Apoa2,Dgka,Dgat1,Gpam,Lipe,Plpp1,Pla2g15,Dgkd,Daglb,Mogat2,Dagla,Dgkh,Dgke,Plb1,Pnpla2,Dgat2,Plce1	0.53	1.54	0	0.179
GOBP_GLYCOSYL_COMPOUND_METABOLIC_PROCESS	64	Tyw1,Upb1,Akr1c14,Oard1,Macrod1,Nt5c3,Atic,Gusb,Ada,Adk,Gla,Ahcyl,Ak1,Akr1b3,Aprt,Dck,Gamt,Gba,Gda,Gnmt,Hprt,Nudt1,Naga,Pcmt1,Pemt,Pnp,Tyw3,Abhd10,Tk1,Dtymk,Uox,Upp1,Xdh,Enpp4,Gba2,Nt5c1a,Dera,Cbr4,Nt5e,Abcg2,Ahcy,Dguok,Lcmt2,Icmt,Tk2,Akr1a1,Pycrl,Pgm2,Pnp2,Fuca2,Mtap,Trmt12,Tyw5,Fuca1,Cdadc1,Cda,Macrod2,Tymp,Adal,Upp2,Nt5c2,Urah,Akr1c6,Dpyd	0.43	1.52	0	0.185
GOBP_PRIMARY_ALCOHOL_METABOLIC_PROCESS	50	H6pd,Rdh14,Akr1c14,Abhd4,Thtpa,Dgkq,Pecr,Adh1,Adh5,Aldh1a1,Aldh3a2,Akr1b3,Bmp2,Bmp5,Bmp6,Chka,Clcn2,Cyp11a1,Cyp1a1,Cyp1a2,Cyp1b1,Dab2,Ednrb,Gpd1,Kcnma1,Rdh11,Rbp1,Rbp4,Rest,Dhrs3,Ttr,Cbr4,Dhrs9,Napepld,Tpk1,Dkk3,Gde1,Slc37a2,Park7,Cacna1h,Akr1a1,Dhrs7,Plb1,Gdpd1,Naaa,Retsat,Gdpd3,Rdh12,Akr1c6,Rdh10	0.43	1.51	0	0.19
GOBP_ASPARTATE_FAMILY_AMINO_ACID_METABOLIC_PROCESS	35	Adi1,Mthfd1,Aspa,Adssl1,Adss,Mat1a,Ass1,Atf4,Gnmt,Got1,Got2,Mthfr,Pipox,Mtrr,Sds,Thnsl2,Phgdh,Mtr,Sdsl,Plod2,Plod3,Gcat,Nat8l,Asns,Aass,Nit2,Apip,Asrgl1,Mthfd2l,Mtap,Aasdhppt,Enoph1,Mri1,Ddo,Tha1	0.45	1.51	0	0.193
GOBP_GPI_ANCHOR_METABOLIC_PROCESS	33	Pigh,Dpm2,Gpaa1,Pigq,Gpld1,Piga,Pigf,Mppe1,Pigu,Pigv,Pgap2,Pigz,Pgap1,Pign,Pigs,Pgap3,Pigl,Pigk,Pigg,Pigb,Pigp,Pigo,Pigyl,Pyurf,Pgap4,Pigc,Pigm,Dpm3,Slc30a5,Pigw,Pigx,Notum,Pigt	0.43	1.51	0	0.193
GOBP_ALCOHOL_METABOLIC_PROCESS	264	Ldlrap1,H6pd,Hsd3b7,Nudt10,Cyp27a1,Ces1d,Sptssa,Rdh14,Akr1c14,Abhd4,Thtpa,Prkaa1,Prkaa2,Cyb5r3,Fdps,Qdpr,Dgkq,Hdlbp,Pecr,Abca1,Abca2,Abcg1,Acadl,Acadvl,Aco2,Impa2,Adcyap1r1,Adh1,Adh5,Aldh1a1,Aldh3a2,Akr1b3,Aplp2,Apoa1,Apoa2,Apoc1,Apoc3,Apoe,App,Aqp8,Asah1,Bmp2,Bmp5,Bmp6,Cat,Cebpa,Ch25h,Chka,Clcn2,Cyp11a1,Cyp1a1,Cyp1a2,Cyp1b1,Cyp46a1,Cyp51,Cyp7b1,Dab2,Dbh,Pcbd1,Dhcr7,Dhfr,Dpagt1,Dpm2,Ebp,Ednrb,Eph…	0.37	1.5	0	0.195
GOBP_ORGANIC_HYDROXY_COMPOUND_METABOLIC_PROCESS	400	Ldlrap1,H6pd,Hsd3b7,Nudt10,Pnpo,Cyp27a1,Ces1d,Sptssa,Rdh14,Akr1c14,Abhd4,Thtpa,Prkaa1,Dio3,Prkaa2,Slco4a1,Npy,Maob,Cyb5r3,Glo1,Fdps,Qdpr,Dgkq,Hdlbp,Pecr,Abca1,Abca2,Abcg1,Acadl,Acadvl,Acaa1a,Aco2,Chrnb2,Impa2,Actn3,Adcyap1r1,Adh1,Adh5,Agtr1a,Alpl,Aldh1a1,Aldh2,Aldh3a2,Akr1b3,Alox12,Alox8,Aplp2,Apoa1,Apoa2,Apoc1,Apoc3,Apoe,App,Aqp8,Asah1,Atp2b2,Atp7a,Bcl2,Bmp2,Bmp5,Bmp6,Cat,Cdh3,Cebpa,Ch25h,Chka,C…	0.37	1.5	0	0.197
GOBP_OLEFINIC_COMPOUND_METABOLIC_PROCESS	84	H6pd,Rdh14,Akr1c14,Cyp2c50,Rdh13,Dgkq,Abca4,Adh1,Afp,Aldh1a1,Alox12,Alox8,Alox5,Bmp2,Bmp5,Bmp6,Clcn2,Cyp11a1,Cyp1a1,Cyp1a2,Cyp1b1,Cyp2b10,Cyp2c29,Cyp2d9,Cyp2e1,Cyp2f2,Cyp2j6,Cyp46a1,Dab2,Ednrb,Egr1,Ephx1,Ephx2,Gpx1,Grin1,Gstp2,Gstp1,Hsd17b1,Kcnma1,Cyp4f13,Bco2,Rdh11,Pla2g4a,Ppargc1a,Ptgs1,Ptgs2,Aldh1a2,Rbp1,Rbp4,Rest,Dhrs3,Scp2,Sphk1,Stat5b,Ttr,Cyp2ab1,Daglb,Mgll,Dhrs9,Dagla,Dhrs4,Cyp2t4,Dkk3,Sco…	0.42	1.49	0	0.2
GOBP_POSITIVE_REGULATION_OF_FATTY_ACID_METABOLIC_PROCESS	41	Agt,Akt2,Abcd1,Cpt1a,Dgat1,Fabp1,Cd74,Il1b,Irs1,Anxa1,Nr4a3,Pla2g4a,Ppara,Ppard,Pparg,Ppargc1a,Ptgs2,Rgn,Srebf1,Klhl25,Slc45a3,Twist1,Nr1h3,Nr1h2,Lpgat1,Obp2a,Pla2g3,Mapk9,Abcd2,Irs2,Acsl5,Nucb2,Avpr1a,Mlycd,Mlxipl,Apoa5,Plin5,Mtln,Mid1ip1,Elovl5,C1qtnf2	0.44	1.49	0	0.2
GOBP_GLYCEROL_ETHER_METABOLIC_PROCESS	17	Fasn,Gnpat,Lipe,Pex7,Pla2g4a,Pla2g5,Chpt1,Dhrs7b,Plaat3,Lpcat2,Pla2g7,Plaat1,Agmo,Nceh1,Peds1,Far1,Tmem86b	0.48	1.49	0	0.2
GOBP_NEUROTRANSMITTER_METABOLIC_PROCESS	19	Maob,Ache,Bche,Cln3,Comt,Dbh,Hnmt,Maoa,Aldh5a1,Daglb,Pebp1,Abat,Dagla,Colq,Aldh9a1,Moxd1,Agtpbp1,Naalad2,Tomt	0.43	1.47	0	0.212
GOBP_REGULATION_OF_FATTY_ACID_METABOLIC_PROCESS	91	Acacb,Prkag2,Acadl,Acadvl,Agt,Akt1,Akt2,Abcd1,Apoc1,Apoc3,Brca1,Cav1,Cpt1a,Dbi,Dgat1,Eif2ak3,Fabp3,Fabp1,Fmo1,Gk,Cd74,Il1b,Irs1,Eif6,Fabp5,Anxa1,Nfe2l1,Nr4a3,Pdk2,Pla2g4a,Ppara,Ppard,Pparg,Ppargc1a,Ptgs2,Rgn,Ncor1,Snca,Sox9,Srebf1,Klhl25,Slc45a3,Appl2,Trex1,Twist1,Nr1h3,Nr1h2,Erlin1,Fmo4,Lpgat1,Obp2a,Pdk1,Trib3,Wdtc1,Insig1,Ankrd26,Scap,Pdk3,Pla2g3,Erlin2,Ceacam1,Mapk9,Abcd2,Pdk4,Abcb11,Etfbkmt,D…	0.42	1.47	0	0.213
GOBP_NUCLEOSIDE_MONOPHOSPHATE_METABOLIC_PROCESS	62	Upb1,Nt5m,Gmpr2,Nt5c3,Atic,Ampd2,Dut,Prps2,Ada,Adk,Adsl,Adssl1,Adss,Ak1,Ak2,Ak4,Ampd3,Aprt,Dck,Gart,Gda,Guk1,Hprt,Nme1,Pnp,Prps1,Shmt1,Tk1,Tyms,Uck1,Umps,Uox,Upp1,Xdh,Gmps,Nt5c1a,Ppat,Pfas,Impdh1,Impdh2,Nt5e,Dguok,Uprt,Dnph1,Nt5c,Rfk,Ak3,Dhodh,Tk2,Gmpr,Nudt2,Cmpk1,Paics,Cad,Cda,Tymp,Upp2,Nt5c2,Urah,Nme3,Uck2,Dpyd	0.39	1.47	0	0.214
GOBP_REGULATION_OF_LIPOPROTEIN_METABOLIC_PROCESS	16	Apod,Rb1cc1,Dbi,Gba,Itgav,Itgb3,Pemt,Ulk1,Rab3gap1,Atg13,Rabl3,Dgat2,Atg101,Hhatl,Svip,Rab3gap2	0.43	1.46	0	0.221
GOBP_PHOSPHATIDYLGLYCEROL_METABOLIC_PROCESS	23	Phb2,Gpam,Mecp2,Pla2g2d,Pla2g4a,Pla2g5,Pla2g15,Lclat1,Pla2g3,Slc27a1,Pla2g2e,Abca3,Serac1,Pla2g6,Plb1,Crls1,Tafazzin,Pnpla8,Dnajc19,Tamm41,Plscr3,Pgs1,Hadha	0.45	1.46	0	0.223
GOBP_ICOSANOID_METABOLIC_PROCESS	82	Akr1c14,Cyp2c50,Acox1,Alox12,Alox8,Alox5,Alox5ap,Cyp1b1,Cyp2b10,Cyp2c29,Cyp2d9,Cyp2e1,Cyp2f2,Cyp2j6,Dpep1,Edn1,Ephx1,Pdpn,Gpx1,Gstm1,Gstm2,Gstm3,Gstm6,Gstp2,Gstp1,Hpgd,Cd74,Il1b,Fabp5,Anxa1,Lta4h,Ltc4s,Cyp4f13,Mif,Ncf1,Pla2g4a,Pla2g5,Plaa,Ptgds,Ptgis,Ptgs1,Ptgs2,Sphk1,Syk,Mgst2,Tbxas1,Tlr4,Tnfrsf1a,Cyp2ab1,Abcc10,Daglb,Ces2e,Pla2g3,Ggt5,Mgll,Tlr2,Mapk9,Dagla,Cyp2t4,Pibf1,Sco1,Avpr1a,Hpgds,Ptges3,…	0.36	1.46	0	0.224
GOBP_CATECHOL_CONTAINING_COMPOUND_METABOLIC_PROCESS	46	Npy,Maob,Chrnb2,Agtr1a,Aldh2,Akr1b3,Atp7a,Comt,Crhr2,Dbh,Ddc,Drd1,Drd2,Ednra,Epas1,Gch1,Hand2,Hdc,Hprt,Itgam,Ly6e,Maoa,Myo5a,Ndufs4,Npr1,Nr4a2,Pde1b,Pnmt,Slc1a1,Snca,Spr,Sult1a1,Tgfb2,Vhl,Aoc2,Abat,Prkn,Cyp2d22,Pnkd,Park7,Moxd1,Vps35,Rnls,Sncaip,Rnf180,Tomt	0.42	1.45	0	0.228
GOBP_UNSATURATED_FATTY_ACID_METABOLIC_PROCESS	78	Akr1c14,Cyp2c50,Acox1,Abcd1,Alox12,Alox8,Alox5,Cyp1b1,Cyp2b10,Cyp2c29,Cyp2d9,Cyp2e1,Cyp2f2,Cyp2j6,Edn1,Ephx1,Ephx2,Pdpn,Gpx1,Gstm1,Gstm2,Gstm3,Gstm6,Gstp2,Gstp1,Hpgd,Cd74,Il1b,Fabp5,Anxa1,Cyp4f13,Mif,Pla2g4a,Plaa,Ptgds,Ptgis,Ptgs1,Ptgs2,Scd1,Scd2,Sphk1,Tbxas1,Tnfrsf1a,Cyp2ab1,Daglb,Ces2e,Pla2g3,Mgll,Decr2,Mapk9,Abcd2,Dagla,Scd3,Scd4,Cyp2t4,Pibf1,Sco1,Avpr1a,Hpgds,Ptges3,Cyp2d22,Gpx4,Ptges,Cyp4f14…	0.36	1.44	0	0.234
GOBP_PYRUVATE_METABOLIC_PROCESS	116	Gck,Prkaa1,Me2,Prkaa2,Prkag2,Ogt,Me3,Mpi,Actn3,Aldoa,Aldoc,App,Bpgm,Cbfa2t3,Dld,Eno1,Eno2,Eno3,Fbp1,Galt,Gapdh,Gapdhs,Gpd1,Galk1,Gpi1,Htt,Hif1a,Hk1,Hk2,Htr2a,Ier3,Igf1,Insr,Eif6,Khk,Ldha,Ldhb,Zbtb7a,Foxk1,Me1,Myc,Nr4a3,Ogdh,P2rx7,Pck1,Pcx,Pdha1,Pdk2,Enpp1,Pfkfb1,Pfkfb2,Pfkl,Pfkm,Pgam1,Pgk1,Pkm,Prkaca,Ppara,Ppargc1a,Ppp2ca,Psen1,Ncor1,Slc16a1,Slc4a1,Stat3,Hdac4,Dhtkd1,Hk3,Flcn,Git1,Tpi1,Trex1,Ucp2…	0.36	1.44	0	0.235
GOBP_NUCLEOBASE_METABOLIC_PROCESS	37	Aldh6a1,Gmpr2,Shmt2,Ada,Adk,Aprt,Crmp1,Dpysl2,Gart,Gda,Hprt,Pnp,Prps1,Shmt1,Tet2,Ttr,Dpysl3,Umps,Uox,Xdh,Cps1,Ppat,Mapk1,Dpysl4,Ctps,Ctps2,Mtor,Dhodh,Gmpr,Cmpk1,Paics,Cad,Tymp,Nt5c2,Urah,Dpyd,Kdm1a	0.41	1.44	0	0.235
GOBP_GLUTAMINE_FAMILY_AMINO_ACID_METABOLIC_PROCESS	60	Mthfsl,Slc38a1,Mthfs,Asl,Apc,Arg1,Arg2,Ass1,Cln3,Fah,Fh1,Fpgs,Gfpt1,Gfpt2,Gclc,Gclm,Glul,Gls,Glud1,Got1,Got2,Atcay,Mecp2,Nos1,Nos2,Nos3,Oat,Prodh,Nr1h4,Slc7a7,Pycr1,Aldh4a1,Aldh5a1,Gls2,Dglucy,Ucp2,Cps1,Gmps,Ppat,Tat,Phgdh,Pfas,Asns,Atp2b4,Ddah2,Ctps,Nit2,Ctps2,Aldh18a1,Pycrl,Asrgl1,Slc39a8,Pycr2,Ddah1,Cad,Noxred1,Sirt4,Agmat,Adhfe1,Slc25a12	0.36	1.43	0	0.239
GOBP_LIPOPROTEIN_METABOLIC_PROCESS	118	Zdhhc7,Pigh,Abca1,Atg5,Apoa1,Apoa2,Apobec1,Apoc1,Apoc3,Apod,Apoe,Atm,Rb1cc1,Ctsd,Dbi,Dpm2,Gba,Glul,Gpaa1,Pigq,Irgm1,Igtp,Itgav,Itgb3,Lcat,Ldlr,Mttp,Nmt1,Nmt2,Pemt,Piga,Pigf,Lypla1,Ppara,Ppm1a,Ppm1b,Ppt1,Zdhhc9,Abhd10,Abhd17a,Ugcg,Ulk1,Zdhhc14,Pik3c3,Mppe1,Abhd17b,Rab3gap1,Lyplal1,Hhat,Zdhhc5,Pigu,Pigv,Pgap2,Apob,Pigz,Pgap1,Zdhhc13,Lypla2,Pign,Pigs,Zdhhc8,Zdhhc17,Pgap3,Pigl,Pigk,Pigg,Zdhhc18,Atg13…	0.38	1.43	0	0.243
GOBP_NAD_METABOLIC_PROCESS	31	Haao,Gpd1,Gpd2,Idh3g,Ido1,Ldha,Ldhb,Idh3b,Me1,Mdh2,Mdh1,Ogdh,Pcx,Nadk,Naprt,Macroh2a1,Vcp,Gpd1l,Nampt,Nmnat1,Qprt,Nudt13,Idh3a,Nudt12,Aspdh,Nadk2,Nmnat3,Nudt17,Nadsyn1,Dlst,Kmo	0.53	1.42	0	0.245
GOBP_INDOLE_CONTAINING_COMPOUND_METABOLIC_PROCESS	17	Il4i1,Haao,Aldh2,Atp2b2,Atp7a,Ddc,Gch1,Ido1,Maoa,Pde1b,Spr,Btbd9,Acmsd,Cyp2d22,Afmid,Rnf180,Kmo	0.49	1.42	0	0.245
GOBP_REGULATION_OF_CELLULAR_KETONE_METABOLIC_PROCESS	127	H6pd,Acacb,Ces1d,Prkag2,Dgkq,Acadl,Acadvl,Agt,Akt1,Akt2,Abcd1,Apc,Apoc1,Apoc3,Bmp2,Bmp5,Bmp6,Brca1,Cav1,Clcn2,Cln3,Comt,Cpt1a,Dab2,Dbi,Dgat1,Egr1,Eif2ak3,Ces1c,Ces1e,Fabp3,Fabp1,Fgfr4,Fh1,Fmo1,Gk,Cd74,Il1b,Irs1,Eif6,Atcay,Kcnma1,Fabp5,Anxa1,Stard4,Nfe2l1,Nr4a3,Pdk2,Prkce,Pla2g4a,Ppara,Ppard,Pparg,Ppargc1a,Prox1,Ptgs2,Rest,Rgn,Ncor1,Nr1h4,Slc7a7,Ncor2,Snca,Sox9,Srebf1,Klhl25,Star,Slc45a3,Appl2,Nr1…	0.36	1.41	0	0.249
GOBP_MITOCHONDRIAL_TRANSPORT	146	Dynlt1f,Dynlt1c,Pam16l,Dynlt1a,Chchd10,Ppif,Prkaa1,Aip,Slc25a4,Slc25a5,Atf2,Atpif1,Bad,Bak1,Bax,Bcl2,Bcl2l1,Bcl2l2,Bid,Bcl2l11,Bnip3,Bnip3l,Camk2a,Casp6,Cdkn2a,Cnp,Crym,Eya2,Gclc,Htt,Hk2,Hspa1l,Hspd1,Hsp90aa1,Hspa4,Ier3,Kif5b,Mfn2,Bbc3,Grpel1,Grpel2,Psen1,Slc25a14,Slc9a1,Srebf1,Stat3,Rhot2,Dynlt1b,Timm17a,Timm17b,Timm44,Trp53,Ucp2,Ucp3,Vdac2,Tomm22,Ywhaz,Zfp13,Flvcr1,Slc25a24,Cox18,Spg7,Aifm1,Bca…	0.47	1.9	0	0.11
GOBP_REGULATION_OF_OXIDATIVE_PHOSPHORYLATION	25	Gadd45gip1,Ppif,Shmt2,Actn3,Ak4,Abcd1,Apoc3,Rhoa,Atp7a,Cox7a1,Cox7a2,Myc,Cox7a2l,Pde12,Tnf,Macroh2a1,Vcp,Nupr1,Mlxipl,Dnajc15,Slc25a23,Uqcc2,Pink1,Slc25a33,Tmem135	0.65	1.77	0	0.14
GOBP_MITOCHONDRIAL_MEMBRANE_ORGANIZATION	109	Dynlt1f,Dynlt1c,Dynlt1a,Chchd10,Ppif,Uqcc3,Afg3l1,Slc25a4,Slc25a5,Ap3b1,Atf2,Atpif1,Bad,Bak1,Bax,Bcl2,Bcl2l1,Bcl2l2,Bid,Bcl2l11,Bnip3,Bnip3l,Camk2a,Casp6,Cnp,Eya2,Gclc,Hk2,Hsp90aa1,Hspa4,Ier3,Mfn2,Bbc3,Myc,Pex5,Slc9a1,Snca,Stat3,Rhot2,Dynlt1b,Tmem11,Trp53,Vdac2,Tomm22,Micos13,Zfp13,Dnajc11,Cox18,Spg7,Cln8,Tomm70a,Hip1r,Timm13,Timm9,Timm10,Siva1,Gimap5,Tmem102,Bok,Acaa2,Tomm40,Sh3glb1,Hebp2,Timm22…	0.44	1.72	0	0.146
GOBP_REGULATION_OF_GENERATION_OF_PRECURSOR_METABOLITES_AND_ENERGY	137	Gadd45gip1,Gck,Ppp1r3e,Ppif,Prkaa1,Shmt2,Prkaa2,Prkag2,Ogt,Cavin3,Oas1c,Actn3,Adra1b,Ak4,Akt1,Akt2,Abcd1,Alox5,Apoc3,App,Rhoa,Atp7a,Phb2,Bnip3,Cbfa2t3,Cdk1,Cox7a1,Cox7a2,Opn3,Ppp1r3a,Fbp1,Gapdhs,Gcgr,Gpd1,Gfpt1,Grb10,Hif1a,Hmgb1,Hsd11b1,Htr2a,Ide,Ier3,Ifnar1,Igf1,Igf2,Il10rb,Insr,Irs1,Eif6,Khk,Zbtb7a,Mfn2,Myc,Myo5a,Ndufa4,P2rx7,Enpp1,Pfkfb1,Pik3ca,Prkaca,Pomc,Ppara,Ppargc1a,Ppp1ca,Ppp1cb,Ppp2ca,I…	0.41	1.64	0	0.148
GOBP_NEGATIVE_REGULATION_OF_RELEASE_OF_CYTOCHROME_C_FROM_MITOCHONDRIA	21	Ppif,Akt1,Bak1,Bcl2l1,Bcl2l2,Fxn,Gpx1,Hgf,Igf1,Lmna,Mfn2,Arrb2,Parl,Prkn,Psmd10,Higd1a,Ghitm,Prelid1,Triap1,Opa1,Nol3	0.53	1.64	0	0.15
GOBP_REGULATION_OF_FATTY_ACID_BETA_OXIDATION	22	Acacb,Akt1,Akt2,Abcd1,Cpt1a,Dbi,Fabp1,Irs1,Twist1,Obp2a,Abcd2,Abcb11,Etfbkmt,Irs2,Acsl5,Mlycd,Mtor,Lonp2,Plin5,Mtln,Tysnd1,Mfsd2a	0.6	1.62	0	0.151
GOBP_GENERATION_OF_PRECURSOR_METABOLITES_AND_ENERGY	408	Sco2,H6pd,Gadd45gip1,Phkb,Chchd10,Gck,Ndufb11,Nhlrc1,Ppp1r3e,Ppif,Prkaa1,Uqcc3,Aldh1l1,Shmt2,Prkaa2,Prkag2,Ogt,Cavin3,Pygb,Phka2,Pygl,Mpi,Pgd,Acat1,Prps2,Etfb,Etfa,Acadm,Aco1,Aco2,Acox1,Oas1c,Actn3,Adh1,Adh5,Adra1b,Adrb1,Adsl,Ak4,Akt1,Akt2,Abcd1,Aldoa,Aldoc,Alox5,Apoc3,App,Rhoa,Atp5a1,Atp5b,Atp5c1,Atp5pb,Atp5j,Atp5k,Atp7a,Bax,Phb2,Bdnf,Bid,Bnip3,Bpgm,Cat,Cbfa2t3,Rb1cc1,Cdk1,Coq7,Cox4i1,Cox5a,Cox5…	0.52	1.95	0	0.16
GOBP_REGULATION_OF_MITOCHONDRIAL_MEMBRANE_PERMEABILITY	61	Dynlt1f,Dynlt1c,Dynlt1a,Chchd10,Ppif,Slc25a4,Slc25a5,Atf2,Atpif1,Bad,Bak1,Bax,Bcl2,Bcl2l1,Bcl2l2,Bid,Bcl2l11,Bnip3,Bnip3l,Camk2a,Casp6,Cnp,Eya2,Gclc,Hk2,Ier3,Bbc3,Slc9a1,Stat3,Rhot2,Dynlt1b,Trp53,Vdac2,Zfp13,Spg7,Hip1r,Siva1,Gimap5,Tmem102,Bok,Acaa2,Sh3glb1,Hebp2,Mtch2,Gsk3b,Rhot1,Gsk3a,Moap1,Alkbh7,Mul1,Naif1,Plekhf1,Slc25a31,Bloc1s2,Slc35f6,Tmem14a,Them4,Nol3,Stpg1,Gimap3,Mpv17l	0.43	1.59	0	0.162
GOBP_MITOCHONDRIAL_OUTER_MEMBRANE_PERMEABILIZATION_INVOLVED_IN_PROGRAMMED_CELL_DEATH	39	Chchd10,Ppif,Slc25a4,Slc25a5,Atf2,Atpif1,Bak1,Bax,Bcl2l1,Bid,Bcl2l11,Bnip3,Bnip3l,Casp6,Eya2,Gclc,Ier3,Bbc3,Rhot2,Vdac2,Zfp13,Spg7,Hip1r,Siva1,Tmem102,Bok,Acaa2,Sh3glb1,Gsk3b,Rhot1,Gsk3a,Moap1,Mul1,Slc25a31,Bloc1s2,Slc35f6,Tmem14a,Stpg1,Mpv17l	0.46	1.56	0	0.172
GOBP_NEGATIVE_REGULATION_OF_FATTY_ACID_OXIDATION	15	Acacb,Acadl,Acadvl,Akt1,Dbi,Fmo1,Sox9,Appl2,Fmo4,Etfbkmt,Fmo2,Plin5,Dgat2,Sirt4,Mfsd2a	0.65	1.56	0	0.172
GOBP_ENERGY_DERIVATION_BY_OXIDATION_OF_ORGANIC_COMPOUNDS	301	Sco2,Gadd45gip1,Phkb,Chchd10,Gck,Ndufb11,Nhlrc1,Ppp1r3e,Ppif,Uqcc3,Shmt2,Prkag2,Cavin3,Pygb,Phka2,Pygl,Etfb,Etfa,Acadm,Aco1,Aco2,Oas1c,Actn3,Adra1b,Adrb1,Adsl,Ak4,Akt1,Akt2,Abcd1,Apoc3,Rhoa,Atp5a1,Atp5b,Atp5c1,Atp5pb,Atp5j,Atp5k,Atp7a,Bax,Bdnf,Bid,Bnip3,Cat,Cbfa2t3,Rb1cc1,Cdk1,Coq7,Cox4i1,Cox5a,Cox5b,Cox6a1,Cox6a2,Cox6c,Cox7a1,Cox7a2,Cox7c,Cox8a,Cox8b,Cs,Cycs,Cyct,Cyp1a2,Dld,Opn3,Epm2a,Ppp1r3a,Fh…	0.56	1.97	0	0.173
GOBP_NEGATIVE_REGULATION_OF_MITOCHONDRION_ORGANIZATION	51	Usp30,Ppif,Akt1,Slc25a4,Slc25a5,Bak1,Bcl2l1,Bcl2l2,Bnip3,Tspo,Fxn,Gclc,Gpx1,Hgf,Ier3,Igf1,Lmna,Mfn2,Mapt,Pparg,Ppargc1a,Flcn,Arrb2,Tfrc,Trp53,Vat1,Tigar,Parl,Prkn,Bok,Acaa2,Psmd10,Higd1a,Huwe1,Ghitm,Prelid1,Oma1,Mfn1,Rnf41,Mul1,Pink1,Triap1,Adck1,Slc25a31,Dnm1l,Opa1,Clec16a,Slc35f6,Tmem14a,Nol3,Mpv17l	0.42	1.54	0	0.176
GOBP_REGULATION_OF_AUTOPHAGY_OF_MITOCHONDRION_IN_RESPONSE_TO_MITOCHONDRIAL_DEPOLARIZATION	16	Atpif1,Cdc37,Gba,Hdac6,Hk2,Mfn2,Vdac1,Vps13c,Prkn,Huwe1,Htra2,Tomm7,Mul1,Pink1,Optn,Smurf1	0.48	1.54	0	0.176
GOBP_CELLULAR_OXIDANT_DETOXIFICATION	24	Ambp,Prdx6,Atp7a,Cat,Ccs,Cd36,Dhfr,Sesn1,Fancc,Gch1,Gsr,Mt3,Nfe2l2,Nqo1,Nos3,Nxn,Prdx1,Sod1,Sod2,Sod3,Prdx2,Txnrd3,Fbln5,Selenot	0.5	1.53	0	0.18
GOBP_POSITIVE_REGULATION_OF_FATTY_ACID_OXIDATION	22	Akt2,Abcd1,Cpt1a,Dgat1,Fabp1,Irs1,Nr4a3,Ppara,Ppard,Pparg,Ppargc1a,Klhl25,Twist1,Obp2a,Abcd2,Irs2,Acsl5,Nucb2,Mlycd,Plin5,Mtln,C1qtnf2	0.49	1.47	0	0.213
GOBP_REGULATION_OF_MITOCHONDRIAL_MEMBRANE_PERMEABILITY_INVOLVED_IN_APOPTOTIC_PROCESS	43	Chchd10,Slc25a4,Slc25a5,Atf2,Atpif1,Bak1,Bax,Bcl2l1,Bid,Bcl2l11,Bnip3,Bnip3l,Camk2a,Casp6,Eya2,Gclc,Ier3,Bbc3,Rhot2,Trp53,Vdac2,Zfp13,Hip1r,Siva1,Tmem102,Bok,Acaa2,Sh3glb1,Mtch2,Gsk3b,Rhot1,Gsk3a,Moap1,Mul1,Naif1,Slc25a31,Bloc1s2,Slc35f6,Tmem14a,Them4,Nol3,Stpg1,Mpv17l	0.42	1.44	0	0.237
GOBP_MITOTIC_G1_S_TRANSITION_CHECKPOINT_SIGNALING	23	Dgkz,Casp2,Ccnd1,Cdkn1a,Plk3,Cradd,Mdm2,Muc1,Pml,Prkdc,Rpa2,Rpl26,Sde2,Trex1,Trp53,Wac,Gigyf2,Rfwd3,Ppp2r5c,Rbm38,Pidd1,Rps27l,Fbxo31	0.42	1.42	0	0.245
