# Supplementary material for: Semaglutide ameliorates cardiac remodeling in male mice by optimizing energy substrate utilization through the Creb5/NR4a1 axis
Source: Nat Commun. 2024 Jun 4;15:4757. doi: 10.1038/s41467-024-48970-2 (PMC11150406; doi:10.1038/s41467-024-48970-2)
Supplement: Supplementary file 8 — source data [file 41467_2024_48970_MOESM8_ESM.xlsx]

## Sheet: Figure1
	Figure1B							Figure1C
		LVEF							FS
		Sham+Vehicle	Sham+Sema	TAC+Vehicle	TAC 8W+Sema				Sham+Vehicle	Sham+Sema	TAC+Vehicle	TAC 8W+Sema
		90.99	66.48	33.33	58.54				41.35	48.69	19.93	28.3
		76.07	77.54	45.75	54.33				44.04	45.2	15.87	29.09
		57.96	73.93	33.39	61.13				45.02	52.64	15.38	26.69
		85.72	78.59	43.56	60.82				49.24	45.21	25.81	19.67
		79.01	71.46	35.9	58.52				45.83	44.88	17.67	29.41
		77.45	78.59	35.89	65.88				45.27	35.98	16.96	28.81
		76.56	67.52	34.59	76.06				30.97	44.62	21.35	25.13
		64.6	54.72	26.69	63.39				50.46	44.7	18.61	27.18
		76.99	69.96	41.64	64.12				43.96	47.05	16.22	30.72
		61.01	94.93	35.5	50.51				46.58	49.64	20.85	29.35
		86.75	85.34	35.13	50.82				50.02	38.88	16.84	24.65
		85.89	93.92	31.64	56.87				40.6	34.2	18.66	19.61
	Figure1D							Figure1E
		LVIDd							-dt/dp
		Sham+Vehicle	Sham+Sema	TAC+Vehicle	TAC 8W+Sema				Sham+Vehicle	Sham+Sema	TAC+Vehicle	TAC 8W+Sema
		3.5	3.73	5.27	4.97				-10668.4	-11376.6	-6608.28	-5567.7
		4.45	4.72	5.14	4.71				-11389.9	-8120.87	-3919.53	-7584.06
		4.5	4.14	4.62	4.36				-11958	-9404.08	-5581.65	-6433.86
		3.89	4.63	5.4	4.74				-8955.87	-10352	-4336.59	-7062.25
		4.42	4.65	5.08	4.12				-11045.2	-9688.45	-5830.29	-4688.68
		4.21	3.74	5.19	4.59				-9362.82	-9079.81	-5174.15	-4361.41
		4.24	4.02	5.12	4.2				-9331.3	-10035.8	-3925.32	-5788.99
		4.16	3.88	4.57	4.67				-10593.6	-10111.2	-4333.24	-6650.33
		3.87	4.43	5.3	3.75				-10831.6	-10889.4	-5365.66	-5434.78
		3.13	4.04	4.96	5.06				-8682.5	-9842.45	-3158.48	-6149.62
		3.96	4.17	5.78	4.8				-10639.8	-10488.7	-5325.27	-8139.82
		4.84	4.25	4.77	4.06				-9517.05	-10406.6	-4557.54	-6514.51
		LVIDs							dt/dp
		Sham+Vehicle	Sham+Sema	TAC+Vehicle	TAC 8W+Sema				Sham+Vehicle	Sham+Sema	TAC+Vehicle	TAC 8W+Sema
		2.05	1.91	4.22	3.56				8451.68	11625.5	3838.95	7328.35
		2.49	2.59	4.32	3.34				8900.96	9131.79	4865.97	8231.09
		2.47	1.96	3.91	3.2				11102.1	11318.4	5732.02	8900.02
		1.97	2.54	4.01	3.81				11417.4	10916.6	3783	7435.5
		2.39	2.56	4.18	2.91				9399.11	9915.51	4095.71	7671.5
		2.3	2.39	4.31	3.27				11491.1	8529.37	6116.51	8600.6
		2.93	2.23	4.03	3.14				11953.1	8908.98	5186.36	8390.75
		2.06	2.15	3.72	3.4				11123.6	10489	6222.51	8809.52
		2.17	2.35	4.44	2.6				10468.8	11439.6	6025.34	5274.28
		1.67	2.03	3.93	3.57				7796.15	10241.7	4913.69	8691.44
		1.98	2.55	4.81	3.62				9933.78	12862.6	4371.64	7816.09
		2.87	2.8	3.88	3.26				11358.2	11137	7080.3	6678.87
	Figure1G							Figure1H
		LW/BW							Anp mRNA levels
		Sham+Vehicle	Sham+Sema	TAC+Vehicle	TAC 8W+Sema				Sham+Vehicle	Sham+Sema	TAC+Vehicle	TAC 8W+Sema
		5.08827	4.52169	8.5535	6.00114				0.925634	0.944963	3.13007	1.6069
		4.88588	5.40023	7.12716	8.69761				0.991718	1.06766	3.07875	1.92465
		3.80025	7.76367	9.59044	6.13609				1.04952	0.885363	3.18919	1.66186
		3.68952	3.66913	6.28132	4.17931				0.951589	1.18411	2.99212	1.61298
		2.67836	4.25532	7.08611	7.82748				1.05796	0.965094	3.01707	1.36924
		4.86726	5.95903	8.08206	7.37705				1.02358	0.892809	2.95281	1.90437
		5.32892	6.30672	8.71813	6.32121				Bnp mRNA levels
		5.37761	5.25266	8.18048	6.93363				Sham+Vehicle	Sham+Sema	TAC+Vehicle	TAC 8W+Sema
		6.29489	4.18143	7.00565	6.77966				0.91888	1.01075	3.79099	2.60631
		4.13956	5.71535	6.61931	9.49119				1.04958	1.0249	4.68163	2.61941
		5.44154	4.84907	5.49618	4.55224				0.99162	0.929314	4.49057	2.79385
		5.8011	7.97072	7.33471	8.91784				1.02914	1.02394	4.62891	2.72479
		HW/TL							0.978262	1.13836	4.59538	2.7016
		Sham+Vehicle	Sham+Sema	TAC+Vehicle	TAC 8W+Sema				1.03251	0.992739	3.67253	2.69404
		6.02105	6.85	14.5158	9.36
		5.885	6.2	9.9	9.14
		7.055	6.31579	12.425	12.885			Figure1I
		8	6.79	12.805	9.305				Col I mRNA levels
		6.1	6.42105	12.64	11.685				Sham+Vehicle	Sham+Sema	TAC+Vehicle	TAC 8W+Sema
		6.67895	7.22	13.8737	8.225				1.00337	0.998816	3.30392	1.37854
		5.68	7.25	11.285	12.295				0.77518	0.957258	3.27106	1.53754
		5.945	6.28947	11.6368	10.1				0.979894	0.96061	3.63083	1.65492
		6.6	4.91053	11.7	15.565				1.14187	1.00664	3.3433	1.44511
		5.77895	5.255	13.5	11.85				1.04077	0.911955	2.91694	1.62523
		7.69474	6.965	11.415	11.855				1.05892	1.10472	2.79396	1.41866
		5.905	6.33	12.0842	15.5474				Col III mRNA levels
		HW/BW							Sham+Vehicle	Sham+Sema	TAC+Vehicle	TAC 8W+Sema
		Sham+Vehicle	Sham+Sema	TAC+Vehicle	TAC 8W+Sema				0.98355	1.2096	4.81608	2.21808
		3.95985	4.21409	9.10832	5.32423				1.06145	1.03253	4.72192	1.98868
		4.19757	4.74914	5.90581	8.23795				0.972482	1.0872	5.09964	2.53388
		4.43153	5.85938	8.48123	7.82807				0.959966	0.867753	4.66501	2.14338
		5.29064	4.37078	8.55663	6.27233				1.01305	0.937873	5.01121	1.97007
		2.7471	3.6052	8.03305	7.46645				1.0095	1.19024	4.3182	2.4419
		3.5094	5.37803	8.19397	6.42077
		4.17494	6.57895	7.77739	9.03712
		3.49398	3.97274	8.11079	7.4898
		5.29785	3.30617	8.81356	8.94283			Figure1J
		3.2466	3.92604	8.28221	11.5949				CSA (μM2)
		4.54602	4.47335	6.97099	5.89801				Sham+Vehicle	Sham+Sema	TAC+Vehicle	TAC 8W+Sema
		4.66062	5.14843	7.90634	14.7996				244.99	231.54	399.03	301.787
									238.93	142.18	365.99	316.846
									210.32	242.44	396.1	287.383
									201.72	256.28	445.22	250.436
									206.26	231.02	420.43	346.78
									223.76	216.56	523.23	269.974

## Sheet: Figure2
	Figure2C														Figure2D
		LVEF														LVEF
		0w				4w				8w						4w	8w
		Sham+Vehicle	Sham+Sema	TAC+Vehicle	TAC+Vehicle	Sham+Vehicle	Sham+Sema	TAC 4w+Vehicle	TAC 4w+Vehicle	Sham+Vehicle	Sham+Sema	TAC 8w+Vehicle	TAC 8w+Sema 4w			TAC 4w+Vehicle	TAC 8w+Vehicle
		73.32	72.81	89.21	79.49	90.88	65.05	50.29	42.31	68.02	74.27	35.97	51.94			50.29	46.68
		63.92	84.6	72.47	56.09	73.34	74.89	46.29	41.3	78	78.44	36.39	56.84			46.29	38.21
		75.07	82.48	70.21	92.71	84.13	79.48	47.11	47.15	72.85	84.91	38.65	35.28			47.11	38.65
		69.66	70.7	70.43	86.03	66.16	75.56	44.68	47.93	87.12	86.1	29.35	49.98			44.68	29.35
		74.38	76.56	67.02	87.01	82.38	72.28	48.44	53.67	80.51	73.54	35.21	56.84			48.44	35.21
		83.98	66.15	75.81	73.58	73.18	73.06	41.72	46.05	68.7	67.47	32.84	57.82			41.72	32.84
		75.9	64.02	83.29	66.6	74.59	65.35	40.2	43.03	72.18	68.32	38.21	52.92			40.2	36.39
		68.06	75.98	69.04	75.27	72.93	80.84	40.43	41.98	79.11	86.14	33.17	51.94			40.43	33.17
		80	83.98	82.06	73.37	77.32	84.54	48.99	36.98	72.51	68.81	39.09	50.96			48.99	39.09
		95.34	87.05	71.4	83.41	61.5	76.26	46.45	42.7	85.56	65.74	46.68	51.94			46.45	35.97
		83.28	79.61	81.91	75.47	76.78	63.42	44.77	43.85	69.49	92.66	30.26	52.92			44.77	30.26
		81.08	68.05	67.14	66.57	70.39	88.06	40.65	38.65	76.76	69.2	34.51	53.9			40.65	34.51
		FS														LVEF
		0w				4w				8w						4w	8w
		Sham+Vehicle	Sham+Sema	TAC+Vehicle	TAC+Vehicle	Sham+Vehicle	Sham+Sema	TAC 4w+Vehicle	TAC 4w+Vehicle	Sham+Vehicle	Sham+Sema	TAC 8w+Vehicle	TAC 8w+Sema 4w			TAC 4w+Vehicle	TAC 8w+Sema 4w
		49.04	46.75	46.16	43.41	41.5	44.78	22.16	23.54	40.15	43.9	19.56	24.42			42.31	51.94
		39.95	43.35	47.72	45.77	43.27	47.39	18.18	21.13	46.04	46.37	19.79	25.53			41.3	56.84
		50.12	44.61	47.23	41.02	46.64	52.15	20.205	21.59	43	50.19	21.02	26.64			47.15	50.96
		49.4	48.27	53.6	48.2	51.5	48.12	19.692	21.18	51.42	50.89	15.96	27.75			47.93	49.98
		45.52	47.5	45.96	33.45	43.23	44.68	18.558	22.27	47.52	43.47	19.15	25.53			53.67	56.84
		41	42.26	48.63	43.69	40.74	42.19	23.067	21.96	40.55	39.88	17.86	28.86			46.05	57.82
		49.35	47.55	48.99	43.57	47.37	42.75	23.21	23.38	42.6	40.38	20.78	29.97			43.03	52.92
		38.06	45.69	47.61	46.48	39.02	46.29	24.74	25.04	46.69	50.92	18.04	28.86			41.98	51.94
		45.68	38.64	43.81	43.7	39.76	47.04	22.059	25.23	42.8	40.68	21.26	28.86			36.98	35.28
		37.38	34.59	38.11	49.39	47.2	43.61	21.807	23.17	50.5	38.86	21.38	29.97			42.7	51.94
		47.6	45.88	43.89	46.98	52.53	40.99	23.292	19.26	41.01	54.77	16.45	26.64			43.85	52.92
		40.91	41.7	41.49	45.93	42.44	41.2	21.051	21.46	45.31	40.91	18.77	25.53			38.65	53.9
	Figure2G						Figure2I
		CSA						Fibrotic area (%)
		Sham+Vehicle	Sham+Sema	TAC 8w+Vehicle	TAC 8w+Sema 4w			Sham+Vehicle	Sham+Sema	TAC 8w+Vehicle	TAC 8w+Sema 4w
		222.2	240.36	385.53	336			2.54	2.91	12.8	9.85339
		204.59	228.56	498.22	296.43			3.35	2.97	14.92	10.3951
		258.67	210.27	429.78	326.12			3.05	2.51	11.37	10.073
		206.16	220.22	409.88	350.59			2.75	2.41	13.41	12.0935
		216.84	216.75	384.74	382.46			3.02	2.93	14.31	9.01886
		205.54	221.85	405.85	362.39			2.69	3.06	12.27	10.9222
	Figure2J						Figure2K
		HW/BW						Anp mRNA levels
		Sham+Vehicle	Sham+Sema	TAC 8w+Vehicle	TAC 8w+Sema 4w			Sham+Vehicle	Sham+Sema	TAC 8w+Vehicle	TAC 8w+Sema 4w
		3.90828	4.17334	6.84343	6.47059			1.02662	0.926347	3.40858	2.79014
		4.14603	4.91858	6.55217	6.17371			1.09734	0.948262	3.14666	1.85667
		4.06741	3.84535	7.11296	6.27527			1.04177	1.07036	3.03774	2.48009
		4.54179	4.80278	6.88924	6.80497			1.00792	0.965213	3.18247	2.08747
		3.4904	4.22583	7.00471	6.88882			0.886023	1.00562	2.66554	1.91671
		4.54908	4.98271	7.96865	6.37217			0.940318	0.964198	3.15902	2.52499
		3.80079	4.07542	7.10973	6.04781			Bnp mRNA levels
		4.0569	4.09187	7.18924	6.14549			Sham+Vehicle	Sham+Sema	TAC 8w+Vehicle	TAC 8w+Sema 4w
		4.08824	4.22739	6.96636	6.26621			0.955778	1.15875	4.00258	2.92137
		3.68388	3.86933	7.77884	5.78789			1.05316	0.901439	4.9821	3.01369
		3.94931	4.58319	7.33781	6.28342			0.994342	1.00477	4.27909	4.01142
		3.91304	4.40572	6.34718	7.18286			1.01062	1.15364	4.07412	3.71126
		HW/TL						1.07145	0.98445	4.24732	3.94521
		Sham+Vehicle	Sham+Sema	TAC 8w+Vehicle	TAC 8w+Sema 4w			0.914653	1.09694	3.91479	3.18117
								Col I mRNA levels
		5.71	6.31053	11.4789	10.5514			Sham+Vehicle	Sham+Sema	TAC 8w+Vehicle	TAC 8w+Sema 4w
		6.53	6.99474	10.6421	9.78219			1.04923	1.03613	2.63189	2.01862
		6.54211	5.81053	11.555	10.6213			0.910139	0.899236	3.47882	2.44862
		7.12105	6.575	11.04	8.71437			0.964413	0.905152	3.66521	1.57086
		5.815	6.57895	11.155	8.80514			1.01754	1.06476	3.04754	2.08092
		7.19474	6.485	11.945	9.42873			1.12252	0.971539	2.93728	1.9276
		5.8	5.62	10.27	8.10657			0.936154	1.06318	2.95926	1.32938
		5.775	5.835	12.2368	10.5833			Col III mRNA levels
		6.97368	6.59474	10.77	9.89974			Sham+Vehicle	Sham+Sema	TAC 8w+Vehicle	TAC 8w+Sema 4w
		5.85	5.715	12.8474	11.8093			1.14144	0.96506	3.74038	3.49334
		6.155	6.46	10.915	10.033			0.884327	0.960033	3.81586	2.52988
		6.34737	6.32	10.165	9.34363			1.02587	1.2229	4.74705	2.43516
								0.856418	1.16604	4.37026	2.87802
								1.10426	1.05503	3.44923	2.01445
								0.987686	1.17094	4.17722	2.92116

## Sheet: Figure3
Figure3C						Figure3D
	Mitochondrial area (μm2)						Mitochondria number (μm²）
	Sham+Vehicle	Sham+Sema	TAC+Vehicle	TAC 8W+Sema			Sham+Vehicle	Sham+Sema	TAC+Vehicle	TAC 8W+Sema
	0.73	0.81	0.31	0.72			0.578353	0.471178	0.387203	0.391587
	0.8	0.79	0.3	0.68			0.571681	0.542676	0.362314	0.481164
	0.86	0.96	0.33	0.78			0.416882	0.638251	0.311738	0.427573
	0.91	0.84	0.26	0.79			0.428281	0.504884	0.300416	0.457389
	0.91	0.87	0.31	0.61			0.647788	0.464148	0.343719	0.513429
	0.77	0.84	0.26	0.68			0.556538	0.464899	0.371823	0.572436
	Cristae/Mitochondrial area (%)						mtDNA/nDNA(flod)
	Sham+Vehicle	Sham+Sema	TAC+Vehicle	TAC 8W+Sema			Sham+Vehicle	Sham+Sema	TAC+Vehicle	TAC 8W+Sema
	16.43	16.85	6.04	11.57			1	1.06778	0.61275	0.869077
	16.17	14.5	7.39	11.76			0.823614	1.04657	0.65812	0.879845
	19.95	16.48	5.9	14.04			0.800844	1.14188	0.29935	0.880626
	17.9	16.38	6.79	12.39			1.11807	0.929414	0.439884	0.696701
	17.5	15.43	6.02	11.84			0.993911	0.987542	0.387214	0.846745
	14.05	16.37	6.87	10.4			1.24027	0.882131	0.561591	0.693964
Figure3E
Figure3E
	DRP1 //β-actin				OPA1/β-actin				MFN1/β-actin				MFN2/β-actin				TOM20/β-actin				COX Ⅳ/β-actin				SDHB/β-actin				NDUFV2/β-actin				ATP5A1/β-actin
	Sham+Vehicle	Sham+Sema	TAC+Vehicle	TAC 8W+Sema	Sham+Vehicle	Sham+Sema	TAC+Vehicle	TAC 8W+Sema	Sham+Vehicle	Sham+Sema	TAC+Vehicle	TAC 8W+Sema	Sham+Vehicle	Sham+Sema	TAC+Vehicle	TAC 8W+Sema	Sham+Vehicle	Sham+Sema	TAC+Vehicle	TAC 8W+Sema	Sham+Vehicle	Sham+Sema	TAC+Vehicle	TAC 8W+Sema	Sham+Vehicle	Sham+Sema	TAC+Vehicle	TAC 8W+Sema	Sham+Vehicle	Sham+Sema	TAC+Vehicle	TAC 8W+Sema	Sham+Vehicle	Sham+Sema	TAC+Vehicle	TAC 8W+Sema
	0.844582	1.07239	3.85881	1.74757	0.950145	1.06847	0.287861	0.506645	0.765216	1.06464	0.21193	0.91847	0.87917	1.29413	0.22075	0.46832	1.00713	0.861585	2.9293	2.43149	0.71317	1.20294	5.19106	2.01689	1.02387	0.921728	0.345647	0.658899	1.12957	1.37732	0.449531	0.689658	0.986188	1.04716	0.431455	0.480277
	1.10924	0.942721	4.38448	2.88149	1.06755	0.700542	0.282419	0.648696	0.724432	0.857339	0.22967	0.5162	0.8228	1.34296	0.23925	0.63648	0.956424	0.771119	4.1121	2.1613	1.15533	0.982602	6.17984	1.75651	0.839537	1.07048	0.328822	0.635386	0.933832	0.770173	0.338202	0.601367	0.954086	1.22964	0.371672	0.588783
	0.764695	1.01456	5.65825	2.19781	1.08319	1.23507	0.277831	0.813729	1.3136	0.784037	0.19263	0.55412	1.06902	0.81423	0.31304	0.53267	1.30231	1.07568	4.71857	1.78932	1.16085	0.968066	6.1613	1.35978	1.17655	1.25314	0.286137	0.685629	0.88257	1.18514	0.398664	0.54034	1.11877	1.19791	0.385665	0.657987
	1.05567	1.02315	5.21775	1.72819	1.10031	0.862549	0.315694	0.869849	1.07438	1.29334	0.2182	0.7771	1.12193	0.87961	0.17053	0.39216	1.01963	1.35536	2.49636	2.7308	0.910683	0.959546	6.32568	2.0842	1.05066	0.776315	0.322385	0.698254	0.819526	0.600501	0.358035	0.72638	0.837703	0.928627	0.35175	0.771557
	0.977942	1.24389	5.73229	2.12367	0.834021	1.23066	0.238188	0.782565	0.987935	1.2078	0.27673	0.63772	1.11027	0.85211	0.21749	0.65428	0.83205	0.931487	3.17466	2.21789	1.04453	0.841516	3.72184	2.10058	0.917398	0.970867	0.343304	0.736368	1.29944	0.820787	0.35789	0.680574	1.13213	1.03232	0.328321	0.665071
	1.24787	0.786704	5.89483	2.11087	0.964792	1.16071	0.267389	0.977452	1.13444	0.824652	0.31049	0.76148	0.99681	0.69636	0.19866	0.61237	0.882466	0.875164	3.78383	2.19322	1.01544	1.12213	4.39668	1.62484	0.99199	1.06807	0.443167	0.624303	0.935056	1.20468	0.362199	0.490201	0.971127	0.723345	0.379096	0.707342
Figure3F
	DRP1				OPA1				MFN1				MFN2				TOM20				COX Ⅳ				SDHB				NDUFV2				ATP5A1
	Sham+Vehicle	Sham+Sema	TAC+Vehicle	TAC 8W+Sema	Sham+Vehicle	Sham+Sema	TAC+Vehicle	TAC 8W+Sema	Sham+Vehicle	Sham+Sema	TAC+Vehicle	TAC 8W+Sema	Sham+Vehicle	Sham+Sema	TAC+Vehicle	TAC 8W+Sema	Sham+Vehicle	Sham+Sema	TAC+Vehicle	TAC 8W+Sema	Sham+Vehicle	Sham+Sema	TAC+Vehicle	TAC 8W+Sema	Sham+Vehicle	Sham+Sema	TAC+Vehicle	TAC 8W+Sema	Sham+Vehicle	Sham+Sema	TAC+Vehicle	TAC 8W+Sema	Sham+Vehicle	Sham+Sema	TAC+Vehicle	TAC 8W+Sema
	1.33086	1.24242	2.6422	0.939522	1.06767	1.28174	0.266872	0.60716	0.979687	1.1383	0.268022	0.804129	0.809418	1.05237	0.267027	0.593126	1.15707	1.09386	2.07524	0.657165	0.621207	0.84862	2.17233	0.787051	0.95272	1.0504	0.28161	0.34555	1.01216	0.702524	0.325388	0.605851	0.958589	1.25804	0.173062	0.465833
Relative mRNA levels (fold)		0.989597	2.6517	0.986229	0.896534	1.0561	0.235673	0.636085	1.11202	0.779407	0.377568	0.941659	0.844691	0.972005	0.213714	0.7024	0.688737	0.893871	2.69102	0.631943	1.04029	0.660242	1.72082	0.674248	1.1263	1.39277	0.29614	0.789046	1.05194	1.02598	0.258642	0.418663	0.782373	1.10706	0.294322	0.748503
/β-actin	1.03063	0.948525	3.03203	0.42354	0.935106	0.771631	0.362574	0.732001	0.909428	1.01118	0.295026	0.653133	1.17171	0.926589	0.346562	1.20753	1.05071	1.00857	1.94161	0.390799	1.01666	1.07548	2.32097	0.636467	0.93956	0.996471	0.23722	0.985491	1.19712	1.10874	0.190073	0.827439	0.793955	0.872761	0.277429	0.914761
	0.899618	1.05001	3.01809	0.865421	1.11891	1.07588	0.278088	0.686575	1.16735	1.20102	0.325847	0.82218	1.16147	1.16635	0.35749	0.618902	1.13746	0.927546	2.81279	0.771331	0.914886	1.12151	2.56584	0.702445	1.10059	0.984411	0.306426	0.834505	0.922577	1.15663	0.299196	0.821784	1.2289	0.955456	0.32561	0.974765
	1.00907	0.866137	2.65304	0.768404	0.941147	0.828528	0.304202	0.625422	0.907662	1.13539	0.325879	0.79207	1.08653	1.10196	0.297873	0.70251	0.816008	0.910348	2.34521	0.843046	1.10386	0.99866	2.16726	0.696662	0.849334	0.852651	0.239736	0.538123	0.842635	1.04984	0.312069	0.892448	1.23907	1.28516	0.385111	0.740695
	0.676811	1.13731	1.94327	0.73207	1.04062	0.956122	0.248011	0.633419	0.923847	1.07671	0.245698	0.838795	0.926179	1.33872	0.222355	0.919101	1.15002	1.13581	1.69748	0.614534	1.30309	1.02549	1.91247	0.642957	1.03149	1.10129	0.226409	0.884379	0.973563	1.01628	0.311072	0.684652	0.997107	0.911512	0.246426	0.671364

## Sheet: Figure4
Figure4A
	Glucose 6-P （AU）				6-PG （AU）
	Sham+Vehicle	TAC+Vehicle	TAC 8W+Sema		Sham+Vehicle	TAC+Vehicle	TAC 8W+Sema
	18601	37224	17048		8601	37224	17048
	10772	36338	30891		10772	46338	30891
	19307	43332	24289		19307	63332	24289
	10505	35979	23404		10505	35979	23404
	10130	30255	28834		10130	30255	28834
	13976	36284	20442		13976	56284	20442
	Fructose 6-P （AU）				Ribose 5-P （AU）
	Sham+Vehicle	TAC+Vehicle	TAC 8W+Sema		Sham+Vehicle	TAC+Vehicle	TAC 8W+Sema
	52560	344300	105300		9300	221600	131100
	65380	240070	191000		116300	206300	124700
	118700	402100	148800		99160	278200	160000
	65380	229900	143200		73400	213100	146900
	61380	194200	177600		107000	153700	136300
	85470	238700	126600		58200	238400	125400
	3-PG (AU)				Acetyl CoA (AU)
	Sham+Vehicle	TAC+Vehicle	TAC 8W+Sema		Sham+Vehicle	TAC+Vehicle	TAC 8W+Sema
	3400.96	5509.2	4041.39		7156.61	51888.1	6510.9
	3801.04	6779.72	3098.22		11456.3	65795	8509.64
	2864.75	6752.21	3471.55		5403.08	74064.1	9007.61
	3802.69	4862.06	4408.09		9378.26	60884.5	8535.02
	2398.64	6402.11	3878.96		8652.61	78426.5	5729.46
	2224.11	4778.94	4187.83		5353.22	64633.5	3743.41
	PEP (AU)				Citrate （AU）
	Sham+Vehicle	TAC+Vehicle	TAC 8W+Sema		Sham+Vehicle	TAC+Vehicle	TAC 8W+Sema
	1516	4821	3202		137808	38842.1	115999
	1850	6197	2327		133645	36790.8	77823.7
	2033	6317	2068		52777.5	44888.8	98817.7
	1941	4068	2967		141479	45779.7	84437.4
	1622	5637	2398		93492.4	41599.2	60272.6
	1549	4655	2454		99677.8	88542.1	80234.2
	Pyruvate (AU)				Aconitate （AU）
	Sham+Vehicle	TAC+Vehicle	TAC 8W+Sema		Sham+Vehicle	TAC+Vehicle	TAC 8W+Sema
	108	7255	2174		4639.59	4116	6510.9
	94	6034	4879		5269.98	3855	8509.64
	102	6274	1203		5782.12	4315	9007.61
	124	6736	712		6896.91	2123	8535.02
	84	6334	2470		4463.38	2111	5729.46
	103	6113	3523		5823.13	4020	3743.41
	Glucose 1-P (AU)
	Sham+Vehicle	TAC+Vehicle	TAC 8W+Sema
	52560	244300	105300
	65380	340070	191000
	68700	402100	148800
	65380	229900	143200
	61380	194200	177600
	85470	438700	126600
Figure4D
	hk2			idh2				pdh
	Sham+Vehicle	TAC+Vehicle	TAC 8W+Sema	Sham+Vehicle	TAC+Vehicle	TAC 8W+Sema	Sham+Vehicle	TAC+Vehicle	TAC 8W+Sema
	1	4.05	2.55	1	0.33	0.68	1	0.37	0.77
	0.93	3.81	2.28	1.1	0.27	0.67	1.03	0.41	0.84
Relative gene expression (fold)/β-actin	1.48	3.3	1.93	1.22	0.35	0.64	0.99	0.42	0.78
	0.97	3.98	2.61	0.93	0.29	0.76	1.26	0.41	0.64
	0.82	4.05	2.67	1.23	0.45	0.75	1.06	0.37	0.76
	1.09	4.03	2.29	1	0.36	0.84	0.99	0.48	0.81
Figure4E
	cd36			slc27a1			pdk4				acox1			acot1
	Sham+Vehicle	TAC+Vehicle	TAC 8W+Sema	Sham+Vehicle	TAC+Vehicle	TAC 8W+Sema	Sham+Vehicle	TAC+Vehicle	TAC 8W+Sema	Sham+Vehicle	TAC+Vehicle	TAC 8W+Sema	Sham+Vehicle	TAC+Vehicle	TAC 8W+Sema
	0.905484	0.236213	0.661772	0.89133	0.328348	0.753391	1.29461	0.333476	0.74909	0.880444	0.253982	0.66628	0.980097	0.246105	0.861481
	1.03296	0.303703	0.688017	0.840111	0.274506	0.669311	0.729557	0.313484	0.849594	0.829272	0.333557	0.517741	1.03049	0.523122	0.9912
	1.07046	0.20903	0.7227	0.940189	0.386493	0.918924	0.96249	0.338288	0.88984	0.942871	0.400641	0.820794	1.32629	0.27305	0.61742
	0.99172	0.353382	0.859553	1.07007	0.27823	0.755939	0.810222	0.258893	0.503598	1.52957	0.385133	0.954962	0.813414	0.232175	0.914394
	0.872676	0.36838	0.918606	0.976528	0.387444	0.975219	1.30266	0.20406	0.569329	0.857038	0.325827	0.684957	1.0199	0.504276	0.673446
	1.1267	0.292454	0.879238	1.28177	0.34196	0.687136	0.900453	0.25592	0.674909	0.960799	0.12966	0.911247	0.82981	0.361291	0.786819
Figure 4F						Figure4G
							CD36/β-actin (fold)
	anti-GLUT1						Sham+Vehicle	Sham+Sema	TAC+Vehicle	TAC 8W+Sema
	anti-GLUT4						0.84182	0.869238	0.218723	0.796853
	anti-CD36						1.14286	1.00503	0.296892	0.683229
	anti-β-actin						1.05276	1.22863	0.310845	0.968595
							1.02194	0.588628	0.332187	0.467493
							0.891446	1.11691	0.273527	0.837198
							1.04918	1.07156	0.247823	0.626625
							GLUT1/β-actin (fold)
							Sham+Vehicle	Sham+Sema	TAC+Vehicle	TAC 8W+Sema
							1.09302	0.730296	2.10759	1.35695
							1.17899	0.581622	2.53765	1.6988
							1.35554	0.743555	2.45179	0.867169
							0.952652	1.07856	1.6573	0.932314
							0.592878	1.19765	1.93081	1.08572
							0.826916	0.439997	1.49044	1.54751
							GLUT4/β-actin (fold)
							Sham+Vehicle	Sham+Sema	TAC+Vehicle	TAC 8W+Sema
							0.849159	1.21907	2.10491	1.67026
							1.37402	1.03666	1.64987	1.43597
							0.883593	1.64549	1.79131	1.01893
							1.39262	1.06007	1.79713	1.32598
							0.6238	1.12081	1.58721	0.850253
							0.876808	1.05054	1.90829	0.967809

## Sheet: Figure5
Figure 5C					Figure5D						Figure 5F
	anti-PI3K					anti-NR4a1						anti-NR4a1
	anti-AKT					anti-VDAC						anti-Creb5
	anti-p-AKT					anti-NR4a1
	anti-Creb5					anti-Lamin B1
	anti-NR4a1
	anti-pNR4a1
	anti-β-actin
Figure5C						Figure5E
	PI3K/β-actin						NR4a1(nuclear/mitochondrial)
	Sham+Vehicle	Sham+Sema	TAC+Vehicle	TAC 8W+Sema			Sham+Vehicle	Sham+Sema	TAC+Vehicle	TAC 8W+Sema
	1.01896	0.853379	2.08558	1.3049			1.02811	1.18511	0.72082	1.02458
	0.996733	1.08074	2.0408	1.6969			1.02892	0.962725	0.793241	1.07085
	1.10313	1.14929	2.21611	0.960005			0.870024	0.958451	0.573202	0.723471
	1.00391	1.11478	1.64591	1.57515			1.18354	0.918091	0.769954	1.11618
	0.893214	1.05748	1.48877	1.31957			1.07847	1.0014	0.832257	0.838557
	0.984049	1.00768	1.79429	1.24126			0.810947	0.740558	0.530073	0.987652
	pAKT/AKT
	Sham+Vehicle	Sham+Sema	TAC+Vehicle	TAC 8W+Sema
	0.785924	0.462999	2.86448	1.02454
	0.821811	0.57719	2.33789	1.54613
	0.802711	0.461691	2.96523	0.907469
	1.0575	0.784928	3.25619	1.37113
	1.33348	1.04628	3.11532	1.16065
	1.19858	0.954019	4.86087	1.45375
	Creb5/β-actin
	Sham+Vehicle	Sham+Sema	TAC+Vehicle	TAC 8W+Sema
	0.857304	0.664798	1.88536	1.03165
	1.12046	0.905348	1.92889	0.880545
	0.83442	0.433116	2.4726	0.821058
	1.01802	0.776528	1.72308	1.26032
	1.11415	0.833002	1.37013	1.24583
	1.05565	1.13319	1.55905	1.46294
	NR4a1/β-actin
	Sham+Vehicle	Sham+Sema	TAC+Vehicle	TAC 8W+Sema
	0.949447	0.700445	1.62854	0.966417
	0.778451	0.870271	2.57014	1.27365
	1.43169	0.572377	2.39595	0.660574
	1.2666	0.885011	1.68746	1.30844
	0.794559	1.14288	0.989102	1.2089
	0.779253	0.975266	1.22549	0.788757
	p-NR4a1/β-actin
	Sham+Vehicle	Sham+Sema	TAC+Vehicle	TAC 8W+Sema
	1.08035	0.730557	2.10239	1.29455
	0.955265	1.08018	2.08308	1.09593
	0.944814	1.0959	1.98705	0.881662
	0.95351	0.82028	1.59988	1.20994
	0.876053	0.880128	1.36396	1.3314
	1.19001	1.00129	1.72409	1.14471

## Sheet: Figure6
	Figure6B
		LVEF								Figure 6E
		Sham+shRNA	TAC+shRNA	Sham+shNR4a1	TAC+shNR4a1	TAC+Sema+shNR4a1					Com V-ATP5a
		84.23	54.66	81.81	50.74	62.45					Com III-UQCRC2
		83.63	32.02	85.9	54.28	80.57					Com IV-MTCO1
		68.54	28.24	73.55	72.03	64.96					Com II-SDHB
		79.21	39.68	67.05	52.83	52.55					Com I-NDUFB8
		80.66	42.17	72.72	71.5	60.39					anti-β-actin
		66.37	39.78	82.93	67.46	63.14
		60.89	24.87	68.6	59.83	59.89
		76.95	22.45	62.72	46.17	63
		82.51	30.25	70.47	64.69	75.31
		84.73	35.66	71.89	49.45	53.05
		80.34	20.36	65.44	51.41	68.49
		68.68	32.78	77.92	59.55	67.07
				FS
		Sham+shRNA	TAC+shRNA	Sham+shNR4a1	TAC+shNR4a1	TAC+Sema+shNR4a1
		46.52	18.21	45.36	21	25.46
		44.52	21.21	40.27	20.87	29.64
		39.21	17.32	40	29.93	29.8
		45.62	20.14	38.79	28.29	23.33
		50.21	19.65	41.02	29.38	21.98
		38.47	24.15	42.74	22.56	28.15
		39.51	18.91	36.47	29.48	28.33
		40.21	20.54	41.01	24.71	27.05
		43.54	15.87	37.78	24.83	24.98
		42.98	21.2	36.31	28.15	26.92
		46.58	15.24	37.28	20.99	23.52
		40.27	20.96	42.81	23.66	22.35				Figure6F
											ATP5a				UQCRC2				MTCO1				SDHB				NDUFB8
											Sham+shRNA	TAC+shRNA	Sham+shNR4a1	TAC+shNR4a1	Sham+shRNA	TAC+shRNA	Sham+shNR4a1	TAC+shNR4a1	Sham+shRNA	TAC+shRNA	Sham+shNR4a1	TAC+shNR4a1	Sham+shRNA	TAC+shRNA	Sham+shNR4a1	TAC+shNR4a1	Sham+shRNA	TAC+shRNA	Sham+shNR4a1	TAC+shNR4a1
	Figure6D										0.932846	0.385857	0.936511	1.03965	0.310401	0.236248	1.03029	0.660344	0.565342	0.277878	0.606266	1.10976	2.18188	1.44018	2.56311	3.12038	0.791283	0.597879	1.18173	1.07827
		CSA (μM2)									0.965777	0.218527	0.847072	1.37348	0.295649	0.205136	0.836122	1.01987	0.731908	0.232776	0.985154	0.914001	2.43304	1.23122	2.25293	2.44058	1.04717	0.335894	1.24827	1.42563
		Sham+shRNA	TAC+shRNA	Sham+shNR4a1	TAC+shNR4a1						1.14438	0.300712	1.08944	1.12639	0.251233	0.198916	1.17083	0.472081	0.679687	0.287373	0.945298	0.736112	2.76019	1.34479	2.78468	2.37613	1.68325	0.495498	1.18102	0.751302
		231.209	344.05	209.176	290.921						0.912647	0.334476	1.15192	1.54991	0.223664	0.293357	1.24687	1.04635	0.533049	0.367523	1.33121	0.853404	1.64965	1.48162	2.76055	2.51254	0.791862	0.531506	0.870464	1.31421
		224.725	370.575	218.461	255.783						1.03613	0.359715	1.02738	1.53353	0.210728	0.173899	0.721361	0.772483	0.598849	0.275529	0.618759	1.05615	2.50367	1.59922	2.65522	3.215	0.763516	0.381831	1.68988	1.6243
		210.702	441.405	237.352	304.837						1.00822	0.510771	1.08093	1.04685	0.424306	0.261713	1.23397	1.03402	0.858336	0.473562	1.15148	0.974184	1.94697	2.75738	3.10296	3.02664	1.16108	0.46849	2.07628	1.67131
		204.845	426.849	221.893	302.787
		219.775	432.671	207.41	287.684
		222.028	408.566	220.28	223.589
		212.303	427.024	215.916	303.974
		219.114	400.601	218.414	298.458
		222.516	419.283	204.447	341.156
		227.729	405.443	240.24	315.464
		228.772	454.496	200.708	290.743
		227.509	461.745	213.169	334.086
		219.03	394.864	206.167	292.986
		217.891	447.542	216.011	289.123
		225.262	386.051	235.105	301.825
		224.07	462.428	226.107	292.298
		226.404	425.128	225.032	334.999
		218.036	401.116	216.072	359.263
		205.797	368.175	215.521	246.888
		231.776	445.394	235.761	291.796
		211.966	431.461	224.699	291.29
		201.381	435.706	218.56	315.875
		206.49	455.598	211.755	360.23
		208.081	430.752	229.671	310.803
		208.253	396.093	205.424	274.1
		233.323	485.181	218.06	289.378
		191.427	445.719	229.335	300.866
		217.363	411.05	233.432	274.186
		209.497	423.889	211.793	357.51
		232.971	430.586	209.732	361.098
		247.261	453.788	216.019	358.739
		210.406	404.13	203.184	287.261
		194.921	394.274	235.537	301.634
		218.12	452.995	218.233	317.724
		221.708	421.978	222.434	311.538
		247.168	436.027	217.533	288.789
		224.412	401.457	241.928	252.403
		218.887	350.125	240.446	273
		221.613	442.855	239.18	304.236
		231.285	417.973	219.514	284.656
		212.192	430.476	216.546	305.634
		210.387	427.787	221.563	291.818
		230.262	437.519	218.853	245.43
		209.639	432.453	214.687	290.863
		214.826	396.036	243.294	288.244
		211.132	436.809	212.067	297.877
		221.99	440.361	226.798	292.388
		208.826	402.869	224.886	257.529
		213.448	388.513	216.758	253.38
		219.178	427.326	222.79	288.073
		208.598	424.747	221.853	296.23
		212.93	440.237	226.01	325.145
		228.686	375.164	218.892	310.028
		228.173	401.046	221.32	292.258
		222.668	489.023	199.923	262.879
		230.008	454.314	214.25	248.464
		218.257	358.363	221.744	279.535
		233.577	399.254	222.127	299.797
		201.183	447.022	207.953	362.218
		224.97	421.925	225.11	332.452
		215.302	458.925	220.328	311.142
		214.438	364.271	226.014	282.77
		207.592	458.274	218.046	264.153
		243.782	355.188	221.807	316.408
		240.899	445.386	227.204	269.963
		219.485	395.195	215.92	266.356
		223.653	415.765	230.291	318.849
		206.741	416.78	225.678	290.035
		219.143	475.89	228.743	306.472
		209.176	421.685	208.436	315.53
		221.896	388.441	220.354	277.682
		228.476	406.076	210.625	261.783
		211.784	343.352	222.503	291.07
		223.911	353.994	211.916	296.077
		223.567	437.745	227.858	273.755
		215.537	436.851	218.011	311.26
		219.857	388.679	208.905	278.367
		216.973	418.698	217.909	257.759
		223.821	423.107	217.669	323.005
		230.223	356.147	223.844	283.429
		222.053	477.316	210.388	301.677
		221.261	478.288	222.811	279.113
		217.658	360.013	228.096	271.377
		225.062	306.06	211.669	307.825
		217.359	386.661	202.989	317.303
		226.657	409.955	211.1	297.692
		213.06	421.491	217.164	293.42
		210.801	354.142	208.323	240.753
		232.473	404.688	223.807	280.133
		203.811	446.012	224.931	316.275
		210.538	452.158	212.439	295.138
		201.042	323.201	229.306	350.857
		201.325	375.041	219.79	334.59
		228.204	408.503	221.151	290.415
		224.572	454.205	220.979	300.336
		218.848	466.783	232.984	300.329
		216.416	384.155	234.031	240.542
		234.313	420.103	235.052	288.231
		208.306	448.282	221.332	340.997
		229.883	370.228	203.839	303.897

## Sheet: Figure7
	Figure7A						Figure7C
			CSA					Fragmented		Intermediate		Elongated
		PBS+siRNA	PBS+siNR4a1	PE+siRNA	PE+siNR4a1			PE+siRNA	PE+siNR4a1	PE+siRNA	PE+siNR4a1	PE+siRNA	PE+siNR4a1
		0.82	0.94	2.56	1.58			8.77274	35.1291	76.1359	50.344	15.0913	14.5269
		1.05	1.1	2.44	1.31			13.215	46.0512	77.3353	38.2484	9.44973	15.7004
		1.02	0.92	2.88	1.29			13.2981	43.6103	74.5295	39.4293	12.1723	16.9604
		0.97	1.1	2.52	1.61			10.8783	32.9703	74.0707	49.6895	15.051	17.3402
		1.04	0.91	2.65	1.7			14.3166	31.3431	75.8366	51.2429	9.84677	17.414
		1.1	0.92	1.95	1.51			13.4974	31.9034	72.6899	49.8639	13.8128	18.2327
								12.5332	43.4151	75.1318	43.1983	12.335	13.3866
	Figure7B							12.3352	35.1751	72.103	50.2614	15.5619	14.5635
		Anp mRNA levels						12.0251	37.2872	81.8195	44.2165	6.15545	18.4964
		PBS+siRNA	PBS+siNR4a1	PE+siRNA	PE+siNR4a1			12.9542	29.0145	80.1825	57.0924	6.86333	13.8932
		1.07208	0.993198	3.63834	2.21091			16.2515	28.0311	72.593	60.8214	11.1556	11.1476
		1.00068	1.11454	3.26618	1.65764			9.96801	28.5049	78.5599	56.4432	11.4721	15.0519
		1.0517	1.20228	3.62305	1.87927
		0.949109	1.15921	3.29475	1.80423
		0.93768	0.879616	3.96846	1.87634
		0.98875	1.01115	3.44922	1.97161
		Bnp mRNA levels
		PBS+siRNA	PBS+siNR4a1	PE+siRNA	PE+siNR4a1
		0.904769	0.766409	3.19609	1.73967
		0.967367	1.08007	2.91413	1.49176
		1.20733	1.09021	2.74988	1.57871
		1.01842	1.06098	2.86091	1.60855
		1.05769	1.06799	3.21307	1.41343
		0.844415	0.814352	2.52591	1.82789
		β-MHC mRNA levels
		PBS+siRNA	PBS+siNR4a1	PE+siRNA	PE+siNR4a1
		0.978597	1.05883	3.98675	1.62116
		1.18261	0.975202	3.90795	1.99596
		0.965134	0.996437	4.94441	1.70453
		0.918293	1.19847	4.48251	1.98876
		0.874047	0.921338	3.73114	1.9256
		1.08131	1.14973	4.44724	1.62398
Figure7D
		PBS+siRNA						PBS+siNR4a1						PE+siRNA						PE+siNR4a1
	基础呼吸	322.59	310.816	328.771	313.48	316.718	323.531	313.034	316.428	298.84	322.002	311.777	315.482	211.216	222.923	215.765	229.149	218.704	224.724	267.09	251.01	269.047	266.222	257.172	258.784
		329.977	320.26	328.244	322.874	316.194	317.898	320.121	318.358	305.388	324.744	315.605	312.5	211.629	218.12	223.853	224.073	214.974	222.71	252.237	261.768	262.543	255.487	250.907	252.111
		317.225	323.082	319.482	310.001	313.908	313.959	315.647	315.337	304.924	312.718	298.899	307.874	231.612	227.001	226.121	220.984	231.287	227.372	268.809	263.629	264.798	258.006	256.654	253.488
	Oligomycin	191.169	182.361	199.012	196.228	184.466	186.856	173.85	169.593	192.676	187.053	191.184	179.297	167.843	173.552	175.393	177.679	166.213	167.438	165.373	169.19	174.916	160.166	169.68	172.987
		196.124	191.238	183.536	181.204	198.732	195.018	185.948	191.789	217.102	170.815	182.214	195.833	174.472	170.732	183.706	169.489	167.752	173.916	156.97	173.067	172.317	174.117	168.471	169.625
		187.948	193.966	196.405	185.46	191.285	194.442	187.101	183.792	188.404	180.959	175.498	188.05	182.777	173.038	171.903	162.758	165.867	184.631	172.702	156.572	175.173	171.52	172.055	161.682
	FCCP	717.687	725.517	716.1	722.7	724.321	714.128	684.52	705.423	719.325	671.248	669.518	691.948	393.145	384.904	396.332	384.954	387.023	394.46	582.807	589.582	581.262	573.127	575.912	582.47
		705.338	694.463	709.674	695.849	696.689	705.604	696.554	717.165	705.014	710.842	659.857	695.623	387.903	387.663	390.154	387.823	381.155	387.527	582.683	574.302	581.814	589.813	582.813	589.231
		721.251	721.922	725.641	715.787	717.86	713.932	705.055	667.516	675.907	686.966	673.59	700.208	374.944	390.649	382.614	379	383.309	388.267	570.246	580.343	577.816	576.376	571.608	561.745
	Rotenone and Antimycin	146.183	131.868	138.699	147.159	131.06	149.327	143.758	160.146	141.973	146.216	152.174	142.251	127.54	136.171	128.459	133.873	134.738	139.039	150.275	146.008	143.722	149.632	147.097	142.935
		142.513	155.839	156.652	156.348	157.932	143.566	147.147	152.406	136.257	139.54	142.691	157.352	126.183	130.115	127.044	128.503	130.74	130.999	153.632	139.053	152.488	151.986	151.285	153.041
		153.98	170.267	163.908	159.256	161.25	168.747	135.188	141.175	130.235	142.351	154.375	157.035	141.11	126.483	131.221	140.598	126.717	127.253	143.738	155.259	140.446	150.692	141.267	141.784
Figure7E			ATP production related OCR
		PBS+siRNA	PBS+siNR4a1	PE+siRNA	PE+siNR4a1
		131.517	133.968	43.1219	97.6969
	(pmol/min/k cells)	128.864	134.983	50.2404	92.526
		132.514	103.657	44.9127	91.3275
		127.821	140.213	54.7603	91.3039
		124.113	125.795	55.0442	84.8424
		126.357	124.225	49.607	86.6962

## Sheet: Figure8
Figure8B										Figure8E
		LVEF				FS					CSA
	Ad-NC+TAC8w	Ad-NC+TAC8w+sema	Ad-NR4a1 +TAC8w	AdNR4a1 +TAC8w+sema	Ad-NC+TAC8w	Ad-NC+TAC8w+sema	Ad-NR4a1 +TAC8w	AdNR4a1 +TAC8w+sema			Ad-NC+TAC8w	Ad-NC+TAC8w+sema	Ad-NR4a1 +TAC8w	AdNR4a1 +TAC8w+sema
	44.8	37.71	51.19	36.47	22.14	18.73	20.63	17.38			412.52	247.79	432.38	459.41
	39.4	62.8	32.44	39.4	16.21	38.64	10.24	18.34			483.28	383.54	516.37	396.82
	45.88	62.06	26.06	38.98	17.87	25.77	19.25	28			436.23	312.05	323.96	372.55
	31.76	52.55	31.24	37.69	21.08	28.92	21.8	23.03			403.57	317.66	490.27	458.53
	41.04	48.57	26.09	31.14	16.26	29.4	16.75	28.16			516.97	288.42	421.62	399.31
	37.97	72.81	32.63	49.3	16.84	28.28	19.51	22.54			336.42	343.54	344.4	482.19
	38.44	55.35	33.09	47.66	25.97	30.38	20.73	22.61
	33.31	68.6	33.22	47.25	16.39	20.54	20.6	19.21
	33.08	64.61	42.69	48.99	21.64	27.72	23.08	17.36
	22.47	60.82	45.28	51.67	18.83	36.5	16.84	15.94
	27.93	70.83	34.06	32.28	19.98	29.65	22.01	22.58
	21.66	67.85	36.92	34.79	11.18	32.28	20.18	26.47
		LVIDd				LVIDs
	Ad-NC+TAC8w	Ad-NC+TAC8w+sema	Ad-NR4a1 +TAC8w	AdNR4a1 +TAC8w+sema	Ad-NC+TAC8w	Ad-NC+TAC8w+sema	Ad-NR4a1 +TAC8w	AdNR4a1 +TAC8w+sema
	4.75	4.63	4.79	4.9	3.7	3.76	3.8	4.05
	4.22	3.49	4.35	5.39	3.54	2.14	3.9	4.4
	5.13	5.08	5.18	5.12	4.21	3.77	4.18	3.69
	6.33	3.42	5.8	4.12	5	2.43	4.54	3.17
	4.19	3.99	5.35	5.81	3.51	2.82	4.45	4.17
	6.09	3.42	6.6	2.79	5.06	2.45	5.31	2.16
	4.53	3.79	5.86	4.63	3.35	2.64	4.65	3.58
	5.16	4.69	5.59	6.2	4.31	3.73	4.44	5.01
	5.98	4.44	4.92	6.66	4.69	3.21	3.78	5.5
	6.1	4.57	4.72	4.15	4.95	2.9	3.93	3.49
	4.21	4.41	3.78	6.31	3.37	3.1	2.95	4.89
	4.37	3.19	4.12	5.24	3.88	2.16	3.29	3.85

## Sheet: FigureS1
FigureS1B
			Sham+Vehicle						Sham+Sema(low)						Sham+Sema(mid)						Sham+Sema(high)						TAC+Vehicle						TAC+Sema(low)						TAC+Sema(mid)						TAC+Sema(high)
	Body weight change (g)	0w	0	0	0	0	0	0	0	0	0	0	0	0	0	0	0	0	0	0	0	0	0	0	0	0	0	0	0	0	0	0	0	0	0	0	0	0	0	0	0	0	0	0	0	0	0	0	0
		2w	3.25	3.42	3.02	3.03	3.59	3.55	3.82	4.81	2.39	3.25	2.69	1.96	4.02	3.57	1.17	3.44	2.92	3.6	3.53	1.96	0.92	2.89	1.26	3.8	1.97	1.99	1.2	2.2	1.5	1.6	2.2	1.84	1.5	1.15	1.96	1.9	1.09	2.19	1.96	2.16	0.79	4.26	0.91	0.6	0.87	1.04	0.5
		4w	5.32	5.28	4.36	5.41	5.66	6.13	4.7	3.57	2.96	6.45	5.88	3.71	4.42	4.57	4.77	4.84	3.42	4.52	3.87	3.44	3.25	3.33	3.1	3.76	3.84	4.5	2.3	4	2.5	3.04	3.84	3.49	3.57	3.41	4.78	3.86	3.75	4.08	3.47	3.63	3.14	4.06	2.08	1.83	1.56	2.52	1.56
		6w	6.16	6.5	5.52	5.84	6.8	6.55	5.2	4.65	3.75	7.15	7.09	4.38	4.32	3.78	4.67	4.24	6.04	4.6	3.93	2.63	2.83	3.83	3.06	3.39	5.44	5.6	2.1	4.8	2.8	3.7	3.88	3.59	3.79	4.55	4.97	3.8	4.09	4.53	3.97	4.06	2.56	3.56	1.49	0.47	0.78	0.55	0.99
		8w	7.16	7.1	6.82	7.24	8	7.67	5.6	5.35	3.85	6.15	5.79	4.58	4.59	4.28	5.06	4.25	5.05	4.29	3.82	2.66	2.65	3.216	2.568	3.018	6.14	6.95	2.5	5.3	3.1	4	4.45	4.21	4.59	5.36	5.66	4.2	4.99	5.64	5.28	5.18	2.56	2.88	-0.8	-0.13	-0.26	0.12	0.39
FigureS1C
		% BW gain
		Sham+Vehicle	Sham+Sema(low)	Sham+Sema(mid)	Sham+Sema(high)	TAC+Vehicle	TAC+Sema(low)	TAC+Sema(mid)	TAC8W+Sema(high)
		32.1942	24.6696	20.8826	17.1995	31.016	17.2062	16.1596	5.72857
		31.0044	22.5263	18.2672	11.3675	21.2121	14.0729	17.5174	1.64163
		29.9385	15.3082	22.1638	11.4175	25.1117	13.7768	14.7419	2.82404
		32.0922	27.6404	18.039	14.1053	22.449	16.946	15.4138	1.93322
		36.1991	25.3836	22.2565	11.5676	11.4579	19.5978	9.538	3.99033
		34.7688	20.3375	18.3177	13.2893	23.5086	15.1394	15.0592	-0.532481
FigureS1D
		Sham+Vehicle					Sham+Sema(high)					TAC+Vehicle					TAC+Sema(low)					TAC+Sema(middle)					TAC+Sema(high)
		0w	2w	4w	6w	8w	0w	2w	4w	6w	8w	0w	2w	4w	6w	8w	0w	2w	4w	6w	8w	0w	2w	4w	6w	8w	0w	2w	4w	6w	8w
	Blood Glucose (mM)	11.17	10.62	10.79	10.87	11.69	10.83	10.84	9.63	9.43	9.92	11.39	9.47	9.49	11.66	9.85	11.59	11.39	11.1	9.67	10.39	11.23	12.15	9.68	8.71	8.2	9.29	10.55	9.24	9.97	10.56
		11.05	11.33	11.84	12.13	10.21	9.98	10.22	8.55	11.65	9.93	9.8	9.9	9.17	10.37	9.46	9.49	9.84	10.27	9.4	11.48	8.28	8.77	8.11	8.28	10.03	9.34	10.39	10.02	9.91	9.88
		9.81	11.99	10.51	8.77	11.08	10.96	9.46	10.82	8.38	7.95	10.21	10.76	11.04	10.8	10.06	9.8	11.97	11.17	10.45	9.74	9.26	11.48	9.82	10.69	9.95	8.94	10.13	9.35	8.96	8.27
		13.57	9.24	11.28	10.32	9.78	10.05	11.25	9.26	10.47	10.44	10.55	8.1	10.74	12	10.29	10.21	12.09	9.82	10.03	10.28	10.31	11.31	8.47	9.7	11.47	8.9	10.52	8.92	9.47	9.72
		10.73	9.31	10.6	11.76	9.63	10	8.59	10.34	9.28	10.46	11.88	8.58	11.22	11.44	12.98	9.81	11.57	11.1	10.38	11.55	10.13	10.21	10.73	8.82	13.2	10.45	11.32	11.34	9.92	9.65
		10.58	12.21	10.62	9.12	11.93	9.14	10.16	9.05	8.84	9.31	8.47	9.42	9.49	9.76	10.01	11.46	11.57	10.49	9.24	9.49	10.79	10.48	9.87	10.29	11.27	8.72	10.58	11.02	9.61	10.53
		12.34	9.87	9.65	10.82	10.01	9.53	11.31	9.04	10.45	11.51	11.01	11	9.85	10.97	10.93	9.75	10.42	10.75	9.84	11.94	9.55	11.08	8.95	9.5	8.53	10.39	9.27	10.18	8.94	8.66
		8.3	10.73	11.37	11.55	12.16	10.34	10.1	11.4	10.47	11.41	10.73	10.74	11.08	10.76	12.6	10.58	10.36	12.53	10	10.51	10.81	8	11.72	10.73	10.57	9.92	11.1	9.23	8.68	10.1
		9.4	12.24	9.43	11.42	10.97	7.48	12.1	11.56	9.67	11.34	11.34	10.35	9.83	11.36	10.38	10.68	10.9	12.65	11.08	11.1	11.98	10.23	9.6	8.16	10.11	10.56	10.15	8.61	8.94	11.08
		8.28	11.1	8.67	13.14	10.68	9.7	9.62	10.05	9.66	10.26	9.9	11.17	11.19	12.31	9.97	12.4	12.36	10.21	8.91	10.79	8.73	13.8	10.92	8.94	8.27	9.19	10.53	8.36	10.89	10.37
		11.15	12.74	12.83	12.2	11.26	10.51	9.65	8.49	8.44	9.68	11.29	9.42	10.79	11.56	9.84	10.48	11.02	9.27	11.05	10.07	11.22	10.82	7.3	10.43	10.55	9.21	10.88	10.41	10.05	9.44
		9.62	13.02	12.01	11.09	10.2	9.07	9.11	9.42	10.87	10.2	10.63	8.93	9.7	11.41	12.04	9.75	10.91	10.24	11.14	8.65	10.13	11.27	8.83	9.75	10.25	9.09	10.58	8.52	11.05	9.34
FigureS1E
		Sham+Vehicle					Sham+Sema(high)					TAC+Vehicle					TAC+Sema(low)					TAC+Sema(middle)					TAC+Sema(high)
		0min	15min	30min	60min	120min	0min	15min	30min	60min	120min	0min	15min	30min	60min	120min	0min	15min	30min	60min	120min	0min	15min	30min	60min	120min	0min	15min	30min	60min	120min
	GTT assay Blood Glucose (mM)	77.87	237.6	244.18	217.93	176.83	106.03	228.71	228.48	220.34	135.98	99.93	196.32	208.28	172.98	185.67	99.56	218.25	241.01	169.23	171.57	92.36	212.05	223.03	207.25	157.44	88.89	228.67	213.55	170.32	140.89
		93.28	205.9	231.95	196.1	154.02	96.42	249.22	225.11	195.28	156.2	92.56	253.89	240.83	208.32	131.42	97.38	219.9	261.05	215.68	157.1	102.04	229.78	218.06	189.82	168.26	109.77	203.5	240.96	177.94	161.68
		92.49	244.35	274.06	206.27	137.22	98.9	244.5	186.9	181.27	161.83	109.03	228.02	272.41	241.6	152.84	79.9	259.65	206.31	209.84	146.51	85.97	196.65	216.58	188.3	161.17	95.87	209.92	273.81	177.6	169.61
		93.15	250.68	244.98	213.94	141.17	112.53	200.93	221.4	211.15	137.68	101.82	248.63	295.97	203.65	139.06	108.87	225.35	225.58	191.48	133.13	112.66	186.24	211.9	196.83	136.23	108.63	218.29	247.46	180.29	144.17
		113.67	184.95	257.51	220.45	139.37	89.01	182.33	253.2	207.74	142.43	110.63	234.59	251.55	190.64	167.18	116.18	198.8	201.49	221	128.2	96.77	188.37	258.8	180.07	138.23	94.35	243.88	221.72	203.46	131.94
		109.11	217.35	232.33	188.63	161.38	77.06	195.1	258.21	232.46	161.65	77.12	227.44	249.63	187.17	140.37	79.14	190.64	257.15	197.04	129.26	110.19	249.82	201.26	209.48	139.61	91.95	211.56	216.87	206.79	133.95
		107.25	236.38	228.93	213.54	132.58	110.48	215.22	230.8	193.66	140.89	105.01	233.61	215.07	233.8	140.74	99.66	221.51	256.19	225.02	167.52	105.08	239.5	253.99	213.22	140.24	101.67	223.6	225.18	235.87	148.99
		109.29	199.2	222.91	229.5	178.14	99.35	233.64	217.07	173.5	170.6	106.51	218.67	209.45	217.68	174.28	95.53	254.11	212.07	192.79	146.54	90.8	206.5	278.17	216.94	148.39	101.38	187.81	224.18	187.64	137.98
		105.89	249.43	282.03	258.1	151.5	91.22	245.09	207.34	204.62	133.5	121.77	217.92	248.63	207.07	177.74	101.11	246.32	209.46	197.36	134.39	98.14	258.25	248.76	221.56	152.32	107.78	243.01	208.39	201.26	139.38
		107.94	234.34	251.05	197.89	149.3	91.22	183.15	238.41	213.42	141.78	107.28	227.67	285.11	200.95	152.47	87.86	266.35	274.25	158.97	157.58	97.84	224.08	231.96	214.29	144.16	92.77	206.2	229.99	204.05	150.88
		99.14	208.19	309.15	175.76	164.13	109.06	247.45	203.38	166.67	142.31	93.13	252.11	260.17	193.78	146.95	101.62	202.66	232.59	196.58	165.29	91.28	253.94	206.21	189.21	143.9	96.28	237.39	255.88	199.64	127.27
		102.93	207.61	232.92	201.89	150.37	94.73	190.65	229.69	187.89	163.18	99.21	233.13	250.89	202.35	139.28	109.19	220.45	194.84	201.02	162.9	104.88	266.82	235.27	185.05	146.06	86.65	202.17	262.01	195.15	165.26
FigureS1F									FigureS1G
	ALT (U/L)									Cholesterol (mmol/l)
	Sham+Vehicle	Sham+Sema(high)	TAC+Vehicle	TAC+Sema(low)	TAC+Sema(middle)	Sham+Sema(high)				Sham+Vehicle	Sham+Sema(high)	TAC+Vehicle	TAC+Sema(low)	TAC+Sema(middle)	Sham+Sema(high)
	40.51	42.66	38.49	36.42	36.6	39.4				3.41	2.69	2.96	3.35	2.94	3.39
	38.48	43.58	40.68	44.55	41.21	40.61				2.98	2.8	3.07	2.97	3.39	2.61
	37.27	41.06	40.55	41.84	43.01	32.06				2.51	2.58	3.08	3.38	2.86	2.65
	37.16	42.43	35.97	31.69	37.58	35.29				3	3.08	2.75	3.12	2.8	2.49
	37.31	34.56	32.12	38.24	39.77	46.07				2.78	3.31	3.49	2.9	3.11	3.04
	35.04	31.48	41.91	35.5	40.79	34.99				3.39	2.92	2.86	2.97	2.79	3.14
	39.81	35.09	38.65	41.39	32.85	31.68				2.88	2.98	2.73	3.39	3.02	3.06
	38.12	43.12	40.27	38.41	37.66	40.89				2.95	3.1	3.33	2.86	2.95	2.85
	39.05	44.52	42.64	38.06	39.32	34.65				3.55	3.67	3.39	2.91	2.97	3.52
	38.29	36.26	37.89	39.44	37.46	43.28				2.78	2.99	2.98	3.08	2.38	2.91
	41.84	37.75	46.25	33.34	33.55	39.56				3.24	3.12	3.36	2.88	3.1	2.66
	33.14	29.47	33.77	32.32	39.8	33.92				3.11	2.52	3.07	3.16	3.21	3.54
	AST (U/L)									TG (mmol/l)
	Sham+Vehicle	Sham+Sema(high)	TAC+Vehicle	TAC+Sema(low)	TAC+Sema(middle)	Sham+Sema(high)				Sham+Vehicle	Sham+Sema(high)	TAC+Vehicle	TAC+Sema(low)	TAC+Sema(middle)	Sham+Sema(high)
	77.06	85.65	70.12	76.61	78.46	71.21				1.91	2.01	1.78	1.75	1.9	1.65
	74.46	76.42	80.87	83.54	89.67	82.46				1.88	1.87	2.12	1.68	1.81	1.99
	65.13	57.81	75.2	71.06	70.11	64.41				1.93	1.71	1.78	1.58	1.46	1.78
	93.73	96.19	80.68	72.79	65.73	75.5				1.48	1.96	1.97	1.65	1.93	1.85
	85.7	82.95	82.01	70.09	60.6	70.59				1.81	2.29	1.79	2.03	1.75	1.84
	69.51	69.09	80.1	97.38	71.87	86.03				1.82	1.4	1.66	1.95	1.69	1.82
	68.91	78.68	71.78	79.07	80.58	84.97				1.8	2.03	2.05	1.99	1.74	1.68
	72.64	79.56	64.9	78.58	88.84	74.03				1.87	1.71	1.71	1.73	1.8	1.9
	95.51	69.08	77.31	93.4	83.67	83.18				1.94	1.58	2.11	1.7	1.84	1.74
	69.84	76.59	71.67	73.37	70.13	81.65				2.04	1.79	2.04	1.77	1.85	2.12
	80.36	81.66	73.51	63.69	90.48	71.37				1.84	1.93	1.57	2.06	1.82	1.74
	71.16	82.32	83.84	71.61	87.06	77.29				1.88	1.68	1.73	1.95	1.78	1.83
[truncated: 1 more columns]

## Sheet: FigureS5
FigureS5B
	Creb5/β-actin
	Sham+Vehicle	Sham+Sema	TAC+Vehicle	TAC 8W+Sema	Sham+Vehicle+AKTi	Sham+Sema+AKTi	TAC+Vehicle+AKTi	TAC 8W+Sema+AKTi
	0.894114	0.80312	2.45033	1.34402	0.546387	0.651316	0.352769	0.718248
	0.684379	0.590854	1.79996	0.983632	0.366458	0.552977	0.309542	0.456701
	1.23628	1.05127	2.54209	1.34051	0.750287	0.601748	0.64878	0.745952
	1.07013	1.07257	2.62705	1.48915	0.673638	0.515519	0.599335	0.618801
	1.03673	0.846169	2.50423	1.37038	0.920877	0.68123	0.593181	0.732586
	1.07836	1.00688	2.14929	1.43999	0.760732	0.807725	0.48384	0.655783
	NR4a1/β-actin
	Sham+Vehicle	Sham+Sema	TAC+Vehicle	TAC 8W+Sema	Sham+Vehicle+AKTi	Sham+Sema+AKTi	TAC+Vehicle+AKTi	TAC 8W+Sema+AKTi
	1.01974	0.99181	2.08995	1.07567	0.76784	0.401625	0.509952	0.450462
	0.63927	0.63118	1.15896	0.817168	0.245273	0.354564	0.311581	0.293743
	1.18936	1.05515	1.61194	1.3266	0.259112	0.436778	0.516063	0.423887
	1.14224	0.825908	1.97332	1.34906	0.552003	0.436219	0.494783	0.430516
	1.00482	0.656121	1.76468	1.04282	0.508193	0.452732	0.385597	0.336731
	1.00457	0.765388	1.90001	1.24431	0.411201	0.381893	0.548902	0.569741

[truncated: 3 more sheets: FigureS6, FigureS7, FigureS8]
